# Supplementary material for: (E)-N′-(3,4-Dimeth­oxy­benzyl­idene)-4-meth­oxy­benzohydrazide
Source: Acta Crystallogr Sect E Struct Rep Online. 2012 Aug 25;68(Pt 9):o2780. doi: 10.1107/S1600536812034228 (PMC3435812; doi:10.1107/S1600536812034228)
Supplement: Supplementary file 1 [file e-68-o2780-sup1.cif]

##############################################################################
#                                                                            #
# This CIF contains the data in a paper accepted for publication in          #
# Acta Crystallographica Section E. It conforms to the requirements of       #
# Notes for Authors for Acta Crystallographica Section E, and has been       #
# peer reviewed under the auspices of the IUCr Commission on Journals.       #
#                                                                            #
# Full details of the Crystallographic Information File format               #
# are given in the paper "The Crystallographic Information File (CIF):       #
# a New Standard Archive File for Crystallography" by S. R. Hall, F. H.      #
# Allen and I. D. Brown [Acta Cryst. (1991), A47, 655-685].                  #
#                                                                            #
# The current version of the core CIF dictionary is obtainable from          #
# ftp://ftp.iucr.org/pub/cif_core.dic.                                       #
#                                                                            #
# Software is freely available for graphical display of the structure(s)     #
# in this CIF. For information consult the CIF software page                 #
# http://www.iucr.org/resources/cif/software.                                #
#                                                                            #
# This file may be used for bona fide research purposes within the           #
# scientific community so long as proper attribution is given to the journal # 
# article from which it was obtained.                                        #
#                                                                            #
##############################################################################
data_global
_audit_creation_method     'form.cif (version 2.0)'
_journal_data_validation_number     ?
_journal_date_recd_electronic     2012-07-27
_journal_date_accepted     2012-08-01
_journal_name_full     'Acta Crystallographica, Section E'
_journal_year     2012
_journal_volume     68
_journal_issue      9
_journal_page_first     o2780
_journal_page_last     o2780
_journal_paper_category     QO
_journal_paper_doi     10.1107/S1600536812034228
_journal_coeditor_code     PV2573
_publ_contact_author_name     'Yousuf, S. '
_publ_contact_author_address
;
      H.E.J. Research Institute of Chemistry,
      International Cenetr for Chemical and Biological Sciences,
      University of Karachi,
      Karachi 75270, Pakistan
;
_publ_contact_author_email     'dr.sammer.yousuf@gmail.com'
_publ_contact_author_fax     '+92-21 34819018-9'
_publ_contact_author_phone     '+92-21 34824924'
_publ_section_title
;
(<i>E</i>)-<i>N</i>'-(3,4-Dimethoxybenzylidene)-4-methoxybenzohydrazide
;
loop_
    _publ_author_name
    _publ_author_footnote
    _publ_author_address
    'Muhammad Taha' ?
;     Atta-ur-Rahman Research Institute for Natural Products Discovery (RiND)
      Universiti Tecknologi MARA,
      Puncak Alam, 42300 Selangor, Malaysia
;
    'Humera Naz' ?
;     Atta-ur-Rahman Research Institute for Natural Products Discovery (RiND)
      Universiti Tecknologi MARA,
      Puncak Alam, 42300 Selangor, Malaysia
      Faculty of Pharmacy, Universiti Tecknologi MARA,
      Puncak Alam, 42300 Selangor, Malaysia
;
    'Aqilah Abd Rahman' ?
;     Atta-ur-Rahman Research Institute for Natural Products Discovery (RiND)
      Universiti Tecknologi MARA,
      Puncak Alam, 42300 Selangor, Malaysia
      Faculty of Pharmacy, Universiti Tecknologi MARA,
      Puncak Alam, 42300 Selangor, Malaysia
;
    'Nor Hadiani Ismail' ?
;     Atta-ur-Rahman Research Institute for Natural Products Discovery (RiND)
      Universiti Tecknologi MARA,
      Puncak Alam, 42300 Selangor, Malaysia
;
    'Sammer, Yousuf' ?
;     H.E.J. Research Institute of Chemistry,
      International Center for Chemical and Biological Sciences,
      University of Karachi,
      Karachi 75270, Pakistan
;
data_I
_audit_creation_method     SHELXL-97
_chemical_name_systematic
;
(<i>E</i>)-<i>N</i>'-(3,4-Dimethoxybenzylidene)-4-methoxybenzohydrazide
;
_chemical_name_common     ?
_chemical_formula_moiety     'C17 H18 N2 O4'
_chemical_formula_sum     'C17 H18 N2 O4'
_chemical_formula_iupac     'C17 H18 N2 O4'
_chemical_formula_weight     314.33
_chemical_melting_point     ?
_symmetry_cell_setting     monoclinic
_symmetry_space_group_name_H-M     'P 21/c'
_symmetry_space_group_name_Hall     '-P 2ybc'
loop_
    _symmetry_equiv_pos_as_xyz
    'x, y, z'
    '-x, y+1/2, -z+1/2'
    '-x, -y, -z'
    'x, -y-1/2, z-1/2'
_cell_length_a     14.191(2)
_cell_length_b     5.0109(8)
_cell_length_c     22.535(4)
_cell_angle_alpha     90.00
_cell_angle_beta     99.010(4)
_cell_angle_gamma     90.00
_cell_volume     1582.7(5)
_cell_formula_units_Z     4
_cell_measurement_reflns_used     506
_cell_measurement_theta_min     2.91
_cell_measurement_theta_max     18.67
_cell_measurement_temperature     273(2)
_exptl_crystal_description     Plate
_exptl_crystal_colour     Colorles
_exptl_crystal_size_max     0.23
_exptl_crystal_size_mid     0.20
_exptl_crystal_size_min     0.04
_exptl_crystal_density_diffrn     1.319
_exptl_crystal_density_meas     ?
_exptl_crystal_density_method     'not measured'
_exptl_crystal_F_000     664
_exptl_absorpt_coefficient_mu     0.095
_exptl_absorpt_correction_type     multi-scan
_exptl_absorpt_process_details     '(SADABS; Bruker, 2000)'
_exptl_absorpt_correction_T_min     0.9785
_exptl_absorpt_correction_T_max     0.9962
_exptl_special_details
;
;
_diffrn_ambient_temperature     273(2)
_diffrn_radiation_type     MoK\a
_diffrn_radiation_wavelength     0.71073
_diffrn_radiation_source     'fine-focus sealed tube'
_diffrn_radiation_monochromator     graphite
_diffrn_measurement_device_type
;
Bruker SMART APEX CCD area-detector
;
_diffrn_measurement_method     '\w scan'
_diffrn_detector_area_resol_mean     ?
_diffrn_reflns_number     8638
_diffrn_reflns_av_R_equivalents     0.0802
_diffrn_reflns_av_sigmaI/netI     0.0955
_diffrn_reflns_theta_min     1.45
_diffrn_reflns_theta_max     25.49
_diffrn_reflns_theta_full     25.49
_diffrn_measured_fraction_theta_max     0.992
_diffrn_measured_fraction_theta_full     0.992
_diffrn_reflns_limit_h_min     -17
_diffrn_reflns_limit_h_max     16
_diffrn_reflns_limit_k_min     -5
_diffrn_reflns_limit_k_max     5
_diffrn_reflns_limit_l_min     -27
_diffrn_reflns_limit_l_max     26
_diffrn_standards_number     0
_diffrn_standards_interval_count     ?
_diffrn_standards_interval_time     ?
_diffrn_standards_decay_%     ?
_refine_special_details
;
Refinement of <i>F</i>^2^ against ALL reflections. The weighted <i>R</i>-factor
<i>wR</i> and goodness of fit <i>S</i> are based on <i>F</i>^2^, conventional
<i>R</i>-factors <i>R</i> are based on <i>F</i>, with <i>F</i> set to zero for
negative <i>F</i>^2^. The threshold expression of <i>F</i>^2^ >
\s(<i>F</i>^2^) is used only for calculating <i>R</i>-factors(gt) <i>etc</i>.
and is not relevant to the choice of reflections for refinement.
<i>R</i>-factors based on <i>F</i>^2^ are statistically about twice as large
as those based on <i>F</i>, and <i>R</i>- factors based on ALL data will be
even larger.
;
_reflns_number_total     2891
_reflns_number_gt     1400
_reflns_threshold_expression     I>2sigma(I)
_refine_ls_structure_factor_coef     Fsqd
_refine_ls_matrix_type     full
_refine_ls_R_factor_all     0.1410
_refine_ls_R_factor_gt     0.0563
_refine_ls_wR_factor_gt     0.0874
_refine_ls_wR_factor_ref     0.1153
_refine_ls_goodness_of_fit_ref     0.960
_refine_ls_restrained_S_all     0.960
_refine_ls_number_reflns     2891
_refine_ls_number_parameters     216
_refine_ls_number_restraints     0
_refine_ls_hydrogen_treatment     mixed
_refine_ls_weighting_scheme     calc
_refine_ls_weighting_details
                 'calc w=1/[\s^2^(Fo^2^)+(0.0319P)^2^] where P=(Fo^2^+2Fc^2^)/3'
_atom_sites_solution_hydrogens     geom
_atom_sites_solution_primary     direct
_atom_sites_solution_secondary     difmap
_refine_ls_shift/su_max     0.000
_refine_ls_shift/su_mean     0.000
_refine_diff_density_max     0.179
_refine_diff_density_min     -0.161
_refine_ls_extinction_method     'SHELXL97 (Sheldrick, 2008)'
_refine_ls_extinction_coef     0.0013(5)
_refine_ls_extinction_expression
                                  'Fc^*^=kFc[1+0.001xFc^2^\l^3^/sin(2\q)]^-1/4^'
loop_
    _atom_type_symbol
    _atom_type_description
    _atom_type_scat_dispersion_real
    _atom_type_scat_dispersion_imag
    _atom_type_scat_source
    'C' 'C' 0.0033 0.0016
                         'International Tables Vol C Tables 4.2.6.8 and 6.1.1.4'
    'H' 'H' 0.0000 0.0000
                         'International Tables Vol C Tables 4.2.6.8 and 6.1.1.4'
    'N' 'N' 0.0061 0.0033
                         'International Tables Vol C Tables 4.2.6.8 and 6.1.1.4'
    'O' 'O' 0.0106 0.0060
                         'International Tables Vol C Tables 4.2.6.8 and 6.1.1.4'
_computing_data_collection     'SMART (Bruker, 2000)'
_computing_cell_refinement     'SAINT (Bruker, 2000)'
_computing_data_reduction     'SAINT (Bruker, 2000)'
_computing_structure_solution     'SHELXS97 (Sheldrick, 2008)'
_computing_structure_refinement     'SHELXL97 (Sheldrick, 2008)'
_computing_molecular_graphics     'SHELXTL (Sheldrick, 2008)'
_computing_publication_material
;
SHELXTL (Sheldrick, 2008), PARST (Nardelli, 1995) and PLATON
(Spek, 2009)
;
loop_
    _atom_site_type_symbol
    _atom_site_label
    _atom_site_fract_x
    _atom_site_fract_y
    _atom_site_fract_z
    _atom_site_U_iso_or_equiv
    _atom_site_adp_type
    _atom_site_calc_flag
    _atom_site_refinement_flags
    _atom_site_occupancy
    _atom_site_symmetry_multiplicity
    _atom_site_disorder_assembly
    _atom_site_disorder_group
    O O1 0.08439(16) 0.0973(5) 0.30744(8) 0.0533(7) Uani d . 1 1 . .
    O O2 0.02249(17) -0.2411(5) 0.37757(9) 0.0517(7) Uani d . 1 1 . .
    O O3 0.27009(17) -0.4724(4) 0.67207(9) 0.0559(7) Uani d . 1 1 . .
    O O4 0.47170(17) -0.0216(5) 0.92189(8) 0.0597(7) Uani d . 1 1 . .
    N N1 0.23561(18) -0.0850(5) 0.58675(10) 0.0423(8) Uani d . 1 1 . .
    N N2 0.2763(2) -0.0366(6) 0.64635(11) 0.0429(8) Uani d . 1 1 . .
    C C1 0.1311(2) -0.0799(6) 0.46462(12) 0.0383(8) Uani d . 1 1 . .
    H H1B 0.1098 -0.2050 0.4900 0.046 Uiso calc R 1 1 . .
    C C2 0.0930(2) -0.0774(6) 0.40460(13) 0.0376(8) Uani d . 1 1 . .
    C C3 0.1267(2) 0.1102(7) 0.36613(12) 0.0390(9) Uani d . 1 1 . .
    C C4 0.1959(2) 0.2892(6) 0.38871(13) 0.0426(9) Uani d . 1 1 . .
    H H4A 0.2185 0.4120 0.3634 0.051 Uiso calc R 1 1 . .
    C C5 0.2323(2) 0.2866(6) 0.44979(13) 0.0447(9) Uani d . 1 1 . .
    H H5A 0.2784 0.4110 0.4651 0.054 Uiso calc R 1 1 . .
    C C6 0.2013(2) 0.1033(7) 0.48788(12) 0.0392(9) Uani d . 1 1 . .
    C C7 0.2418(2) 0.1119(7) 0.55156(13) 0.0435(9) Uani d . 1 1 . .
    H H7A 0.2732 0.2658 0.5670 0.052 Uiso calc R 1 1 . .
    C C8 0.2912(2) -0.2397(7) 0.68566(13) 0.0380(8) Uani d . 1 1 . .
    C C9 0.3389(2) -0.1642(6) 0.74719(12) 0.0330(8) Uani d . 1 1 . .
    C C10 0.4038(2) 0.0405(6) 0.75824(12) 0.0399(9) Uani d . 1 1 . .
    H H10A 0.4164 0.1460 0.7265 0.048 Uiso calc R 1 1 . .
    C C11 0.4510(2) 0.0934(6) 0.81608(12) 0.0401(9) Uani d . 1 1 . .
    H H11A 0.4957 0.2301 0.8226 0.048 Uiso calc R 1 1 . .
    C C12 0.4308(2) -0.0582(7) 0.86330(13) 0.0395(8) Uani d . 1 1 . .
    C C13 0.3653(2) -0.2629(7) 0.85314(13) 0.0468(9) Uani d . 1 1 . .
    H H13A 0.3510 -0.3640 0.8852 0.056 Uiso calc R 1 1 . .
    C C14 0.3212(2) -0.3176(6) 0.79592(13) 0.0444(9) Uani d . 1 1 . .
    H H14A 0.2787 -0.4597 0.7894 0.053 Uiso calc R 1 1 . .
    C C15 0.5404(3) 0.1858(7) 0.93508(14) 0.0697(12) Uani d . 1 1 . .
    H H15A 0.5626 0.1906 0.9776 0.105 Uiso calc R 1 1 . .
    H H15B 0.5116 0.3540 0.9224 0.105 Uiso calc R 1 1 . .
    H H15C 0.5932 0.1527 0.9142 0.105 Uiso calc R 1 1 . .
    C C16 -0.0236(2) -0.4110(7) 0.41506(13) 0.0567(10) Uani d . 1 1 . .
    H H16A -0.0743 -0.5066 0.3909 0.085 Uiso calc R 1 1 . .
    H H16B -0.0494 -0.3050 0.4442 0.085 Uiso calc R 1 1 . .
    H H16C 0.0218 -0.5356 0.4353 0.085 Uiso calc R 1 1 . .
    C C17 0.1047(3) 0.3085(7) 0.26842(13) 0.0626(12) Uani d . 1 1 . .
    H H17A 0.0644 0.2907 0.2302 0.094 Uiso calc R 1 1 . .
    H H17B 0.1703 0.2987 0.2630 0.094 Uiso calc R 1 1 . .
    H H17C 0.0929 0.4774 0.2860 0.094 Uiso calc R 1 1 . .
    H H2A 0.2850(18) 0.139(5) 0.6573(11) 0.030(9) Uiso d . 1 1 . .
loop_
    _atom_site_aniso_label
    _atom_site_aniso_U_11
    _atom_site_aniso_U_22
    _atom_site_aniso_U_33
    _atom_site_aniso_U_12
    _atom_site_aniso_U_13
    _atom_site_aniso_U_23
    O1 0.0620(18) 0.0641(18) 0.0305(13) -0.0093(14) -0.0034(11) 0.0056(12)
    O2 0.0634(18) 0.0525(16) 0.0359(13) -0.0183(14) -0.0021(12) 0.0002(12)
    O3 0.089(2) 0.0261(15) 0.0470(14) -0.0012(13) -0.0073(12) -0.0045(12)
    O4 0.0687(19) 0.0761(19) 0.0306(13) -0.0173(15) -0.0034(11) 0.0017(12)
    N1 0.057(2) 0.0356(19) 0.0302(15) 0.0044(15) -0.0065(13) -0.0070(13)
    N2 0.071(2) 0.0230(18) 0.0297(15) -0.0009(16) -0.0083(13) -0.0061(14)
    C1 0.049(2) 0.031(2) 0.0339(18) -0.0020(18) 0.0027(15) 0.0015(15)
    C2 0.044(2) 0.034(2) 0.0320(18) -0.0010(18) -0.0022(15) -0.0040(16)
    C3 0.042(2) 0.045(2) 0.0280(18) 0.0055(19) 0.0007(15) -0.0007(17)
    C4 0.045(2) 0.045(2) 0.0366(19) -0.0044(18) 0.0030(16) 0.0067(16)
    C5 0.049(2) 0.040(2) 0.042(2) -0.0053(18) -0.0050(17) -0.0007(17)
    C6 0.046(2) 0.037(2) 0.0331(18) 0.0037(18) -0.0003(16) 0.0000(16)
    C7 0.054(3) 0.035(2) 0.038(2) -0.0009(19) -0.0042(17) -0.0055(17)
    C8 0.050(2) 0.027(2) 0.0359(19) 0.0054(18) 0.0037(16) 0.0010(17)
    C9 0.041(2) 0.024(2) 0.0337(18) 0.0031(16) 0.0054(15) -0.0005(15)
    C10 0.050(2) 0.040(2) 0.0301(18) -0.0014(19) 0.0058(15) 0.0014(16)
    C11 0.044(2) 0.040(2) 0.0349(19) -0.0064(18) 0.0021(15) 0.0005(16)
    C12 0.039(2) 0.049(2) 0.0289(18) 0.0020(19) 0.0016(15) -0.0004(17)
    C13 0.055(3) 0.052(2) 0.0323(19) -0.005(2) 0.0052(17) 0.0064(17)
    C14 0.055(3) 0.033(2) 0.045(2) -0.0077(17) 0.0053(17) -0.0008(17)
    C15 0.077(3) 0.081(3) 0.043(2) -0.015(3) -0.015(2) -0.004(2)
    C16 0.051(3) 0.065(3) 0.054(2) -0.013(2) 0.0067(18) -0.005(2)
    C17 0.073(3) 0.069(3) 0.045(2) 0.008(2) 0.003(2) 0.018(2)
_geom_special_details
;
All e.s.d.'s (except the e.s.d. in the dihedral angle between two l.s. planes)
are estimated using the full covariance matrix. The cell e.s.d.'s are taken
into account individually in the estimation of e.s.d.'s in distances, angles
and torsion angles; correlations between e.s.d.'s in cell parameters are only
used when they are defined by crystal symmetry. An approximate (isotropic)
treatment of cell e.s.d.'s is used for estimating e.s.d.'s involving l.s.
planes.
;
loop_
    _geom_bond_atom_site_label_1
    _geom_bond_atom_site_label_2
    _geom_bond_site_symmetry_2
    _geom_bond_distance
    _geom_bond_publ_flag
    O1 C3 . 1.366(3) ?
    O1 C17 . 1.434(3) ?
    O2 C2 . 1.362(3) ?
    O2 C16 . 1.428(3) ?
    O3 C8 . 1.231(3) ?
    O4 C12 . 1.369(3) ?
    O4 C15 . 1.424(4) ?
    N1 C7 . 1.277(4) ?
    N1 N2 . 1.398(3) ?
    N2 C8 . 1.344(4) ?
    N2 H2A . 0.92(3) ?
    C1 C2 . 1.376(4) ?
    C1 C6 . 1.395(4) ?
    C1 H1B . 0.9300 ?
    C2 C3 . 1.412(4) ?
    C3 C4 . 1.367(4) ?
    C4 C5 . 1.393(4) ?
    C4 H4A . 0.9300 ?
    C5 C6 . 1.375(4) ?
    C5 H5A . 0.9300 ?
    C6 C7 . 1.460(4) ?
    C7 H7A . 0.9300 ?
    C8 C9 . 1.493(4) ?
    C9 C10 . 1.374(4) ?
    C9 C14 . 1.395(4) ?
    C10 C11 . 1.394(4) ?
    C10 H10A . 0.9300 ?
    C11 C12 . 1.373(4) ?
    C11 H11A . 0.9300 ?
    C12 C13 . 1.379(4) ?
    C13 C14 . 1.370(4) ?
    C13 H13A . 0.9300 ?
    C14 H14A . 0.9300 ?
    C15 H15A . 0.9600 ?
    C15 H15B . 0.9600 ?
    C15 H15C . 0.9600 ?
    C16 H16A . 0.9600 ?
    C16 H16B . 0.9600 ?
    C16 H16C . 0.9600 ?
    C17 H17A . 0.9600 ?
    C17 H17B . 0.9600 ?
    C17 H17C . 0.9600 ?
loop_
    _geom_angle_atom_site_label_1
    _geom_angle_atom_site_label_2
    _geom_angle_atom_site_label_3
    _geom_angle_site_symmetry_1
    _geom_angle_site_symmetry_3
    _geom_angle
    _geom_angle_publ_flag
    C3 O1 C17 . . 117.3(3) ?
    C2 O2 C16 . . 117.9(2) ?
    C12 O4 C15 . . 118.2(3) ?
    C7 N1 N2 . . 113.9(3) ?
    C8 N2 N1 . . 120.0(3) ?
    C8 N2 H2A . . 123.2(16) ?
    N1 N2 H2A . . 116.4(16) ?
    C2 C1 C6 . . 120.7(3) ?
    C2 C1 H1B . . 119.6 ?
    C6 C1 H1B . . 119.6 ?
    O2 C2 C1 . . 125.6(3) ?
    O2 C2 C3 . . 115.0(3) ?
    C1 C2 C3 . . 119.4(3) ?
    O1 C3 C4 . . 124.9(3) ?
    O1 C3 C2 . . 115.0(3) ?
    C4 C3 C2 . . 120.1(3) ?
    C3 C4 C5 . . 119.7(3) ?
    C3 C4 H4A . . 120.2 ?
    C5 C4 H4A . . 120.2 ?
    C6 C5 C4 . . 121.2(3) ?
    C6 C5 H5A . . 119.4 ?
    C4 C5 H5A . . 119.4 ?
    C5 C6 C1 . . 118.9(3) ?
    C5 C6 C7 . . 118.6(3) ?
    C1 C6 C7 . . 122.4(3) ?
    N1 C7 C6 . . 122.2(3) ?
    N1 C7 H7A . . 118.9 ?
    C6 C7 H7A . . 118.9 ?
    O3 C8 N2 . . 123.1(3) ?
    O3 C8 C9 . . 121.9(3) ?
    N2 C8 C9 . . 114.9(3) ?
    C10 C9 C14 . . 117.8(3) ?
    C10 C9 C8 . . 123.4(3) ?
    C14 C9 C8 . . 118.7(3) ?
    C9 C10 C11 . . 121.4(3) ?
    C9 C10 H10A . . 119.3 ?
    C11 C10 H10A . . 119.3 ?
    C12 C11 C10 . . 119.4(3) ?
    C12 C11 H11A . . 120.3 ?
    C10 C11 H11A . . 120.3 ?
    O4 C12 C11 . . 124.4(3) ?
    O4 C12 C13 . . 115.6(3) ?
    C11 C12 C13 . . 120.0(3) ?
    C14 C13 C12 . . 120.1(3) ?
    C14 C13 H13A . . 119.9 ?
    C12 C13 H13A . . 119.9 ?
    C13 C14 C9 . . 121.2(3) ?
    C13 C14 H14A . . 119.4 ?
    C9 C14 H14A . . 119.4 ?
    O4 C15 H15A . . 109.5 ?
    O4 C15 H15B . . 109.5 ?
    H15A C15 H15B . . 109.5 ?
    O4 C15 H15C . . 109.5 ?
    H15A C15 H15C . . 109.5 ?
    H15B C15 H15C . . 109.5 ?
    O2 C16 H16A . . 109.5 ?
    O2 C16 H16B . . 109.5 ?
    H16A C16 H16B . . 109.5 ?
    O2 C16 H16C . . 109.5 ?
    H16A C16 H16C . . 109.5 ?
    H16B C16 H16C . . 109.5 ?
    O1 C17 H17A . . 109.5 ?
    O1 C17 H17B . . 109.5 ?
    H17A C17 H17B . . 109.5 ?
    O1 C17 H17C . . 109.5 ?
    H17A C17 H17C . . 109.5 ?
    H17B C17 H17C . . 109.5 ?
loop_
    _geom_torsion_atom_site_label_1
    _geom_torsion_atom_site_label_2
    _geom_torsion_atom_site_label_3
    _geom_torsion_atom_site_label_4
    _geom_torsion_site_symmetry_1
    _geom_torsion_site_symmetry_2
    _geom_torsion_site_symmetry_3
    _geom_torsion_site_symmetry_4
    _geom_torsion
    _geom_torsion_publ_flag
    C7 N1 N2 C8 . . . . -167.3(3) ?
    C16 O2 C2 C1 . . . . 7.2(5) ?
    C16 O2 C2 C3 . . . . -171.8(3) ?
    C6 C1 C2 O2 . . . . -178.0(3) ?
    C6 C1 C2 C3 . . . . 1.1(5) ?
    C17 O1 C3 C4 . . . . -8.7(5) ?
    C17 O1 C3 C2 . . . . 170.4(3) ?
    O2 C2 C3 O1 . . . . -0.7(4) ?
    C1 C2 C3 O1 . . . . -179.9(3) ?
    O2 C2 C3 C4 . . . . 178.4(3) ?
    C1 C2 C3 C4 . . . . -0.7(5) ?
    O1 C3 C4 C5 . . . . 178.6(3) ?
    C2 C3 C4 C5 . . . . -0.4(5) ?
    C3 C4 C5 C6 . . . . 1.3(5) ?
    C4 C5 C6 C1 . . . . -1.0(5) ?
    C4 C5 C6 C7 . . . . -179.6(3) ?
    C2 C1 C6 C5 . . . . -0.2(5) ?
    C2 C1 C6 C7 . . . . 178.4(3) ?
    N2 N1 C7 C6 . . . . -178.3(3) ?
    C5 C6 C7 N1 . . . . -162.4(3) ?
    C1 C6 C7 N1 . . . . 19.1(5) ?
    N1 N2 C8 O3 . . . . -0.4(5) ?
    N1 N2 C8 C9 . . . . 177.5(3) ?
    O3 C8 C9 C10 . . . . 146.6(3) ?
    N2 C8 C9 C10 . . . . -31.3(5) ?
    O3 C8 C9 C14 . . . . -29.8(5) ?
    N2 C8 C9 C14 . . . . 152.3(3) ?
    C14 C9 C10 C11 . . . . 0.4(5) ?
    C8 C9 C10 C11 . . . . -176.0(3) ?
    C9 C10 C11 C12 . . . . -1.5(5) ?
    C15 O4 C12 C11 . . . . -0.6(5) ?
    C15 O4 C12 C13 . . . . 179.6(3) ?
    C10 C11 C12 O4 . . . . -179.0(3) ?
    C10 C11 C12 C13 . . . . 0.8(5) ?
    O4 C12 C13 C14 . . . . -179.3(3) ?
    C11 C12 C13 C14 . . . . 0.9(5) ?
    C12 C13 C14 C9 . . . . -2.0(5) ?
    C10 C9 C14 C13 . . . . 1.4(5) ?
    C8 C9 C14 C13 . . . . 177.9(3) ?
loop_
    _geom_hbond_atom_site_label_D
    _geom_hbond_atom_site_label_H
    _geom_hbond_atom_site_label_A
    _geom_hbond_site_symmetry_A
    _geom_hbond_distance_DH
    _geom_hbond_distance_HA
    _geom_hbond_distance_DA
    _geom_hbond_angle_DHA
    _geom_hbond_publ_flag
    N2 H2A O3 1_565 0.92(3) 1.99(3) 2.890(4) 166(2) yes
    C15 H15A O4 3_657 0.9600 2.5400 3.357(4) 143.00 yes
    C17 H17A O2 2_555 0.9600 2.5500 3.505(4) 172.00 yes
