# Supplementary material for: (E)-N′-(3,4-Dimeth­oxy­benzyl­idene)-4-meth­oxy­benzohydrazide
Source: Acta Crystallogr Sect E Struct Rep Online. 2012 Aug 25;68(Pt 9):o2780. doi: 10.1107/S1600536812034228 (PMC3435812; doi:10.1107/S1600536812034228)
Supplement: Supplementary file 2 [file e-68-o2780-Isup2.hkl]

# 
# h,k,l, Fc-squared, Fo-squared, sigma(Fo-squared) and status flag 
# 
data_I
_shelx_title ' A in P2(1)/c' 
_shelx_refln_list_code          4 
_shelx_F_calc_maximum      246.21 
_exptl_crystal_F_000       664.00 
_reflns_d_resolution_high  0.8257 
 
loop_ 
 _symmetry_equiv_pos_as_xyz 
 'x, y, z' 
 '-x, y+1/2, -z+1/2' 
 '-x, -y, -z' 
 'x, -y-1/2, z-1/2' 
 
_cell_length_a    14.1913 
_cell_length_b     5.0109 
_cell_length_c    22.5350 
_cell_angle_alpha  90.000 
_cell_angle_beta   99.010 
_cell_angle_gamma  90.000 
 
_shelx_F_squared_multiplier     1.000 
 
loop_ 
 _refln_index_h 
 _refln_index_k 
 _refln_index_l 
 _refln_F_squared_calc 
 _refln_F_squared_meas 
 _refln_F_squared_sigma 
 _refln_observed_status 
   1   0   0       19.37       11.19      5.57 o 
   2   0   0     1039.64      982.84     35.35 o 
   3   0   0       21.42        4.78     11.68 o 
   4   0   0     3529.75     3580.68     61.50 o 
   5   0   0     1548.46     1373.29     45.31 o 
   6   0   0     2663.25     2496.36     64.04 o 
   7   0   0       81.33       55.78     21.84 o 
   8   0   0      181.23      265.69     44.81 o 
   9   0   0     1216.27     1264.18     59.61 o 
  10   0   0       14.56       16.66     27.05 o 
  11   0   0      127.48      123.59     53.10 o 
  12   0   0       42.97       70.06     32.50 o 
  13   0   0       12.72       -9.60     31.03 o 
  14   0   0        4.46       10.49     32.59 o 
  15   0   0        1.89       -5.58     29.35 o 
  16   0   0       13.72       60.26     31.14 o 
   1   1   0       33.97       40.14      7.91 o 
   2   1   0    11050.97    11150.80     84.50 o 
   3   1   0      171.72      152.38     14.91 o 
   4   1   0     2643.85     2623.80     44.54 o 
   5   1   0      445.81      437.60     23.54 o 
   6   1   0      476.67      492.85     29.14 o 
   7   1   0      766.16      757.94     34.07 o 
   8   1   0      143.62      156.74     23.04 o 
   9   1   0      303.39      342.33     32.38 o 
  10   1   0        0.51       33.21     21.52 o 
  11   1   0        2.08      -28.35     18.90 o 
  12   1   0        5.61      -28.36     18.91 o 
  13   1   0        1.13      -17.08     18.00 o 
  14   1   0        6.21       40.40     22.71 o 
  15   1   0       25.69       29.68     29.37 o 
  16   1   0        3.41       66.12     20.84 o 
   0   2   0      267.72      323.38     26.73 o 
   1   2   0      373.43      360.60     20.42 o 
   2   2   0       18.44       22.70      9.73 o 
   3   2   0     1037.71     1069.13     31.21 o 
   4   2   0      134.78      133.67     16.27 o 
   5   2   0      347.15      323.59     22.84 o 
   6   2   0     1755.94     1753.89     46.69 o 
   7   2   0      444.01      434.31     30.12 o 
   8   2   0       51.71       89.64     20.48 o 
   9   2   0       76.70       89.18     23.17 o 
  10   2   0        8.22       11.92     19.67 o 
  11   2   0       17.91       28.18     21.31 o 
  12   2   0       24.39       24.53     21.92 o 
  13   2   0        1.54       14.93     37.33 o 
  14   2   0        0.11        8.70     24.52 o 
  15   2   0       25.34        7.98     20.31 o 
  16   2   0        1.65       -4.95     46.25 o 
   1   3   0        8.18        9.54     13.67 o 
   2   3   0      109.38      140.56     19.86 o 
   3   3   0      596.64      608.53     33.02 o 
   4   3   0      128.09      122.46     18.72 o 
   5   3   0        0.99       -4.13     11.92 o 
   6   3   0      149.62      143.59     20.56 o 
   7   3   0      359.62      448.45     33.90 o 
   8   3   0       60.18       62.74     20.29 o 
   9   3   0        7.23        0.41     15.76 o 
  10   3   0        1.39        5.51     24.24 o 
  11   3   0      129.22      149.83     28.74 o 
  12   3   0        8.93        4.00     21.75 o 
  13   3   0        0.18       -8.41     18.83 o 
  14   3   0       16.93       42.63     25.81 o 
   0   4   0       24.07       16.18     17.41 o 
   1   4   0      124.97      161.39     23.38 o 
   2   4   0        7.74       10.53     11.57 o 
   3   4   0      244.18      274.25     31.14 o 
   4   4   0      244.46      216.45     26.32 o 
   5   4   0        0.84      -19.63     13.08 o 
   6   4   0        4.14        7.15     15.48 o 
   7   4   0      103.83       78.78     20.75 o 
   8   4   0        2.50        2.09     16.05 o 
   9   4   0      238.56      242.59     42.93 o 
  10   4   0       34.33       47.42     30.28 o 
  11   4   0       37.74       82.78     33.76 o 
  12   4   0       11.75        7.83     39.26 o 
   2   5   0       29.87       -7.14     28.85 o 
   3   5   0       33.95       12.89     28.57 o 
   4   5   0       37.87       46.02     21.12 o 
   5   5   0      127.61       89.21     30.81 o 
   6   5   0       98.13      110.26     31.59 o 
   7   5   0       41.66       21.12     25.37 o 
   8   5   0       75.47       56.39     28.63 o 
   9   5   0       15.39       -6.82     23.07 o 
 -16   1   1        0.43       27.04     16.90 o 
 -15   1   1        0.13       30.11     18.97 o 
 -14   1   1        0.12       16.26     21.49 o 
 -13   1   1        0.57      -26.41     17.60 o 
 -12   1   1        0.68       -3.12     23.13 o 
 -11   1   1      112.47      120.05     18.49 o 
 -10   1   1      141.81      155.74     18.82 o 
  -9   1   1       60.72       47.24     21.39 o 
  -8   1   1      306.77      345.14     19.80 o 
  -7   1   1       18.69        7.41      7.30 o 
  -6   1   1      348.95      367.41     18.90 o 
  -5   1   1       47.19       45.30     10.06 o 
  -4   1   1     8619.33     8892.61     57.02 o 
  -3   1   1      107.78      103.96      6.45 o 
  -2   1   1    22138.60    22559.47     85.09 o 
  -1   1   1     6747.14     6692.08     46.95 o 
   0   1   1      477.67      438.55     12.42 o 
   1   1   1     2629.51     2769.79     50.42 o 
   2   1   1      212.28      174.05     11.78 o 
   3   1   1      142.12      152.82     13.77 o 
   4   1   1      685.77      674.35     15.35 o 
   5   1   1     1282.37     1226.01     34.58 o 
   6   1   1      374.73      370.51     25.16 o 
   7   1   1      491.52      480.60     46.98 o 
   8   1   1      289.58      268.78     27.41 o 
   9   1   1       14.89        8.85     18.07 o 
  10   1   1        1.77       28.84     22.28 o 
  11   1   1        8.88       28.63     23.04 o 
  12   1   1       25.59       50.71     25.17 o 
  13   1   1        1.62       20.09     21.93 o 
  14   1   1       17.69       26.13     24.34 o 
  15   1   1        6.64       32.38     20.90 o 
  16   1   1       31.31       79.49     21.80 o 
 -16   2   1        2.26       19.91     19.27 o 
 -15   2   1        2.35        6.77     20.91 o 
 -14   2   1        0.05      -11.46     17.80 o 
 -13   2   1       52.79       47.59     24.90 o 
 -12   2   1        5.16       29.25     22.73 o 
 -11   2   1       42.05       46.02     22.48 o 
 -10   2   1       98.43      100.04     24.55 o 
  -9   2   1       48.96       35.01     19.79 o 
  -8   2   1        1.08       28.04     17.26 o 
  -7   2   1       36.28       26.49     15.45 o 
  -6   2   1        1.04      -10.94     10.48 o 
  -5   2   1        9.16       24.37     18.01 o 
  -4   2   1      468.86      461.28     23.79 o 
  -3   2   1       85.96       81.25     13.28 o 
  -2   2   1       50.94       47.19     11.85 o 
  -1   2   1      128.79      125.34     14.99 o 
   0   2   1       54.61       40.96     12.33 o 
   1   2   1      866.45      921.83     51.32 o 
   2   2   1      164.94      172.86     16.76 o 
   3   2   1       34.95       50.33      7.28 o 
   4   2   1      274.81      312.95     20.71 o 
   5   2   1      138.10      188.07     19.25 o 
   6   2   1       42.54       40.83     14.03 o 
   7   2   1      108.57      109.02     19.97 o 
   8   2   1       34.78       56.11     18.40 o 
   9   2   1       19.48        8.64     18.19 o 
  10   2   1        3.59      -12.76     17.28 o 
  11   2   1        1.62       -5.12     19.33 o 
  12   2   1       17.03       18.34     21.46 o 
  13   2   1        2.26       18.69     22.08 o 
  14   2   1      138.61      123.28     29.48 o 
  15   2   1        1.80       -7.96     19.96 o 
 -14   3   1        0.01       -0.57     19.18 o 
 -13   3   1        0.79       19.33     20.89 o 
 -12   3   1       64.62       53.25     23.51 o 
 -11   3   1       13.56        0.64     18.93 o 
 -10   3   1        0.04      -12.71     16.41 o 
  -9   3   1        8.51       22.13     17.76 o 
  -8   3   1        3.29       -4.15     15.11 o 
  -7   3   1        4.59       13.80     18.78 o 
  -6   3   1       41.23       42.09     18.39 o 
  -5   3   1       46.28       60.93     16.12 o 
  -4   3   1       56.71       56.64     15.38 o 
  -3   3   1      178.92      180.07     42.27 o 
  -2   3   1      181.65      182.83     22.42 o 
  -1   3   1       13.40        5.33     10.35 o 
   0   3   1      121.13      130.81     18.13 o 
   1   3   1      130.09      135.06     28.77 o 
   2   3   1       35.20       25.29     12.39 o 
   3   3   1      295.89      297.44     26.42 o 
   4   3   1       20.71       21.09      6.95 o 
   5   3   1        2.22       -3.52     11.62 o 
   6   3   1        0.00       16.34     13.72 o 
   7   3   1       26.46       45.37     17.16 o 
   8   3   1       93.29       81.05     20.66 o 
   9   3   1        0.25       29.69     16.94 o 
  10   3   1        0.12        4.44     16.66 o 
  11   3   1        3.69      -14.18     18.38 o 
  12   3   1       19.03       27.32     24.09 o 
  13   3   1        2.14      -11.02     21.09 o 
  14   3   1        3.00      -27.33     26.68 o 
 -12   4   1        0.02        7.90     28.07 o 
 -11   4   1        0.04      -16.98     44.14 o 
 -10   4   1       18.05        5.33     17.16 o 
  -9   4   1        4.05        0.69     22.86 o 
  -8   4   1        7.93       21.12     17.31 o 
  -7   4   1        8.30        7.39     13.16 o 
  -6   4   1       67.74       59.88     18.98 o 
  -5   4   1        3.10       -8.79     13.53 o 
  -4   4   1        1.74       16.99     14.81 o 
  -3   4   1      112.30      114.65     23.33 o 
  -2   4   1       21.12       10.38     19.75 o 
  -1   4   1      108.66      137.32     22.20 o 
   0   4   1      100.95       77.82     18.52 o 
   1   4   1       18.91       21.23     12.30 o 
   2   4   1       14.47       18.91     20.59 o 
   3   4   1       12.71        4.64     14.98 o 
   4   4   1      104.33       73.96     21.56 o 
   5   4   1        0.18       -0.63     13.89 o 
   6   4   1       52.21       30.87     20.48 o 
   7   4   1       15.51       16.06     16.76 o 
   8   4   1        4.71       -1.42     24.46 o 
   9   4   1      105.78      117.51     35.87 o 
  10   4   1       13.34       -1.13     26.74 o 
  11   4   1        0.11      -14.66     50.22 o 
  12   4   1        0.23       11.70     48.71 o 
  -9   5   1       77.54       79.77     34.71 o 
  -8   5   1       32.93       43.02     27.58 o 
  -7   5   1       20.06       43.17     41.99 o 
  -6   5   1       67.11       64.08     27.42 o 
  -5   5   1       29.51       30.14     32.36 o 
  -4   5   1        1.82       24.99     20.71 o 
   0   5   1      365.57      451.93     61.22 o 
   1   5   1       66.13       56.64     31.58 o 
   2   5   1        0.29        3.35     24.94 o 
   3   5   1       45.99       46.26     35.88 o 
   4   5   1       43.64       51.45     23.29 o 
   5   5   1       19.18       33.19     22.93 o 
   6   5   1       44.07       33.15     31.78 o 
   7   5   1      103.22      110.73     44.98 o 
   8   5   1        7.25      -13.29     20.99 o 
   9   5   1        3.48       -5.15     24.35 o 
 -17   0   2       24.46        2.23     22.26 o 
 -16   0   2        0.98       74.88     33.37 o 
 -15   0   2        0.31       68.19     38.84 o 
 -14   0   2        1.58       54.35     39.79 o 
 -13   0   2       35.88       15.90     37.39 o 
 -12   0   2      312.73      262.74     58.71 o 
 -11   0   2      317.77      303.21     58.43 o 
 -10   0   2      520.03      575.26     49.96 o 
  -9   0   2      380.52      377.56     41.43 o 
  -8   0   2     4325.78     4387.84     97.11 o 
  -7   0   2     1516.09     1592.90     57.51 o 
  -6   0   2        0.26        4.40     16.56 o 
  -5   0   2     8806.58     8333.56    103.11 o 
  -4   0   2    12808.28    12143.35    111.69 o 
  -3   0   2    60621.48    60639.32    236.06 o 
  -2   0   2     2882.44     2908.03     31.74 o 
  -1   0   2      184.55      181.17     10.75 o 
   0   0   2      719.78      709.09     13.92 o 
   1   0   2     4314.74     4226.42     41.68 o 
   2   0   2     2368.76     2281.62     29.09 o 
   3   0   2     3358.37     3338.21     41.64 o 
   4   0   2     1353.68     1211.88     29.24 o 
   5   0   2      225.63      242.12     25.33 o 
   6   0   2      384.58      339.41     40.33 o 
   7   0   2       21.00       11.05     19.35 o 
   8   0   2      352.68      341.76     36.93 o 
   9   0   2       21.18       27.40     25.97 o 
  10   0   2        6.57       28.56     27.87 o 
  11   0   2        3.11       42.45     34.26 o 
  12   0   2       16.52       22.35     28.68 o 
  13   0   2       17.89       -7.06     26.62 o 
  14   0   2        0.17      -11.38     33.09 o 
  15   0   2        8.60        8.37     34.15 o 
  16   0   2       52.50       82.70     37.55 o 
 -16   1   2        0.10       75.08     21.36 o 
 -15   1   2       53.67       71.39     24.56 o 
 -14   1   2        0.01       23.79     22.54 o 
 -13   1   2        3.59        9.78     23.29 o 
 -12   1   2       64.41       86.43     28.02 o 
 -11   1   2        2.94       -6.78     12.00 o 
 -10   1   2      187.75      209.25     21.27 o 
  -9   1   2        3.76        8.42     17.53 o 
  -8   1   2       78.02       86.52     13.49 o 
  -7   1   2      177.05      204.14     15.77 o 
  -6   1   2        5.01       -5.76      7.03 o 
  -5   1   2      894.02      886.85     21.84 o 
  -4   1   2     1393.04     1400.76     24.19 o 
  -3   1   2    26739.06    27436.75    104.14 o 
  -2   1   2    10507.52    10606.49     57.07 o 
  -1   1   2      493.07      484.71     14.93 o 
   0   1   2      369.86      352.63      8.85 o 
   1   1   2     4100.79     4239.68     32.04 o 
   2   1   2       17.24       18.39      5.52 o 
   3   1   2      133.78      135.02      7.19 o 
   4   1   2       85.83       82.36      7.93 o 
   5   1   2       93.49       93.19     15.63 o 
   6   1   2     2521.89     2598.45     52.88 o 
   7   1   2      409.21      407.12     29.00 o 
   8   1   2      240.53      208.38     25.49 o 
   9   1   2        0.20      -10.62     16.05 o 
  10   1   2       13.17       -3.43     19.46 o 
  11   1   2       20.94       19.09     21.82 o 
  12   1   2       29.78       16.46     21.63 o 
  13   1   2        9.74       26.48     21.80 o 
  14   1   2       13.55       21.14     22.21 o 
  15   1   2       19.47       54.17     20.52 o 
  16   1   2        3.18       65.18     27.76 o 
 -16   2   2       11.49       30.96     19.38 o 
 -15   2   2        0.33       -7.06     20.40 o 
 -14   2   2        1.03       14.00     21.09 o 
 -13   2   2        2.46       12.62     21.10 o 
 -12   2   2       22.83       38.60     22.34 o 
 -11   2   2        2.61       -0.01     20.94 o 
 -10   2   2       37.94       37.51     22.25 o 
  -9   2   2      424.91      392.74     50.44 o 
  -8   2   2      214.48      250.02     27.84 o 
  -7   2   2      139.04      132.00     20.80 o 
  -6   2   2     4219.54     4142.95     71.19 o 
  -5   2   2      274.36      257.42     21.53 o 
  -4   2   2      151.61      146.42     10.69 o 
  -3   2   2     2137.74     2086.21     32.55 o 
  -2   2   2       13.80        6.42      6.69 o 
  -1   2   2     2426.71     2413.17     38.51 o 
   0   2   2       83.27       93.25     12.26 o 
   1   2   2      790.60      826.04     26.91 o 
   2   2   2        0.12       -0.34      4.78 o 
   3   2   2     3054.48     3180.05     37.23 o 
   4   2   2     1273.22     1345.15     35.89 o 
   5   2   2      422.63      434.22     29.61 o 
   6   2   2      123.05      151.37     19.61 o 
   7   2   2        0.05       16.50     14.48 o 
   8   2   2      296.99      296.40     28.69 o 
   9   2   2       24.86       25.76     19.74 o 
  10   2   2        6.07       37.36     21.05 o 
  11   2   2       10.65        9.91     20.92 o 
  12   2   2       87.69       61.12     26.12 o 
  13   2   2       14.66       23.64     22.39 o 
  14   2   2        0.06       -6.42     19.82 o 
  15   2   2        0.84       65.64     25.19 o 
 -14   3   2       18.25       32.59     21.39 o 
 -13   3   2       10.10      -10.50     19.28 o 
 -12   3   2       11.02       33.73     23.30 o 
 -11   3   2        8.47       -3.05     18.53 o 
 -10   3   2       82.12       98.34     24.50 o 
  -9   3   2        0.34       -0.10     17.96 o 
  -8   3   2      163.61      174.36     26.14 o 
  -7   3   2       71.40       66.64     24.55 o 
  -6   3   2       87.17       72.09     18.18 o 
  -5   3   2        4.47       -7.28     12.03 o 
  -4   3   2        0.06      -12.45     10.13 o 
  -3   3   2        7.44        6.73     12.49 o 
  -2   3   2       16.53       13.33     12.78 o 
  -1   3   2       32.29       34.99     12.04 o 
   0   3   2      219.82      205.65     21.25 o 
   1   3   2      378.52      371.49     24.30 o 
   2   3   2       29.22       57.35     14.86 o 
   3   3   2     1149.64     1259.99     31.88 o 
   4   3   2       36.23       28.38     10.42 o 
   5   3   2        0.15       -7.11     10.47 o 
   6   3   2      167.22      160.29     21.61 o 
   7   3   2       31.92       52.01     16.39 o 
   8   3   2       36.00       42.67     17.84 o 
   9   3   2        6.11       11.38     16.64 o 
  10   3   2       45.69       42.45     21.06 o 
  11   3   2        4.67       36.16     21.02 o 
  12   3   2      117.45      111.80     27.01 o 
  13   3   2        0.00        4.50     19.33 o 
  14   3   2        6.12        1.57     27.11 o 
 -12   4   2       20.11      -19.00     26.59 o 
 -11   4   2        0.43        3.17     19.94 o 
 -10   4   2      137.38       90.03     25.18 o 
  -9   4   2        6.44      -19.80     14.47 o 
  -8   4   2        0.72        5.01     19.20 o 
  -7   4   2      164.84      201.26     26.62 o 
  -6   4   2      267.24      288.83     30.43 o 
  -5   4   2       52.46       38.26     16.67 o 
  -4   4   2       11.00        5.86     13.77 o 
  -3   4   2        4.31        3.25     15.80 o 
  -2   4   2      349.58      416.78     47.88 o 
  -1   4   2       10.71       29.64     13.44 o 
   0   4   2      121.18      125.13     21.35 o 
   1   4   2       85.77       81.73     17.75 o 
   2   4   2      130.22      116.79     19.83 o 
   3   4   2        0.86        0.84     21.32 o 
   4   4   2      261.67      258.45     30.99 o 
   5   4   2        0.18       -4.57     12.77 o 
   6   4   2      777.24      780.03     61.85 o 
   7   4   2        3.07       -7.22     21.38 o 
   8   4   2       69.93       75.07     63.64 o 
   9   4   2      201.05      163.88     48.88 o 
  10   4   2        0.68       -9.21     24.65 o 
  11   4   2        3.70       21.33     28.37 o 
  12   4   2        4.14       23.21     28.47 o 
  -9   5   2       42.29       63.32     30.32 o 
  -8   5   2       31.69        1.38     28.99 o 
  -7   5   2        3.16        4.32     25.55 o 
  -6   5   2       71.51      106.51     32.15 o 
  -5   5   2        0.04        8.70     30.41 o 
  -4   5   2      149.77      200.00     51.79 o 
  -2   5   2      337.01      331.88     52.07 o 
  -1   5   2       38.14       44.19     27.18 o 
   0   5   2        6.86      -13.50     22.99 o 
   1   5   2        4.49        5.08     28.18 o 
   2   5   2      458.96      428.11     62.67 o 
   3   5   2      117.49      103.07     42.41 o 
   4   5   2       89.48       78.92     27.29 o 
   5   5   2      162.77      122.69     32.34 o 
   6   5   2        1.79      -29.94     20.33 o 
   7   5   2       12.36       25.52     43.16 o 
   8   5   2       42.84       23.72     25.12 o 
   9   5   2       22.61       45.39     28.63 o 
 -16   1   3        4.08       37.43     18.85 o 
 -15   1   3        1.00       17.78     20.70 o 
 -14   1   3       14.17        3.46     21.26 o 
 -13   1   3       39.20       27.26     22.82 o 
 -12   1   3      157.25      146.75     22.32 o 
 -11   1   3       95.19      131.35     21.83 o 
 -10   1   3      339.85      337.24     24.78 o 
  -9   1   3      209.26      241.27     21.17 o 
  -8   1   3      366.83      398.55     21.96 o 
  -7   1   3      231.28      252.08     17.92 o 
  -6   1   3      127.54      130.77     23.28 o 
  -5   1   3     6260.42     6163.25     55.94 o 
  -4   1   3        7.46        4.42      7.53 o 
  -3   1   3    12163.91    12080.79     68.21 o 
  -2   1   3      759.18      784.74     17.68 o 
  -1   1   3      222.10      201.09     23.15 o 
   0   1   3      444.00      439.42      8.07 o 
   1   1   3     1548.24     1490.61     19.10 o 
   2   1   3       97.17       61.97      7.94 o 
   3   1   3     1691.56     1649.17     23.14 o 
   4   1   3     1081.03     1095.04     20.97 o 
   5   1   3      101.19      102.96     10.63 o 
   6   1   3        0.46       17.37     13.10 o 
   7   1   3       36.29       23.73     15.68 o 
   8   1   3       81.40       58.49     20.47 o 
   9   1   3        0.94      -16.23     20.70 o 
  10   1   3        5.75       -4.77     21.79 o 
  11   1   3       43.26       47.88     23.99 o 
  12   1   3       15.47        8.43     20.49 o 
  13   1   3       16.37       31.53     23.45 o 
  14   1   3        5.00      -14.12     20.84 o 
  15   1   3        4.41       38.38     20.69 o 
  16   1   3       80.68      116.22     27.84 o 
 -16   2   3       16.99       76.66     24.59 o 
 -15   2   3       25.22       28.35     22.87 o 
 -14   2   3        0.36      -16.55     19.25 o 
 -13   2   3        0.01        2.45     21.08 o 
 -12   2   3        8.26       61.22     24.87 o 
 -11   2   3       25.48        4.74     18.72 o 
 -10   2   3        0.30       -5.07     18.03 o 
  -9   2   3       55.96       52.03     20.83 o 
  -8   2   3       43.97       44.68      9.17 o 
  -7   2   3     1211.08     1141.60     25.24 o 
  -6   2   3      175.25      191.97     12.85 o 
  -5   2   3      315.07      314.58     15.42 o 
  -4   2   3       17.47       11.10      7.05 o 
  -3   2   3      800.25      823.50     22.10 o 
  -2   2   3      290.64      307.36     16.80 o 
  -1   2   3       12.82        5.55      7.09 o 
   0   2   3       10.30       16.55      8.50 o 
   1   2   3      307.96      342.59     29.32 o 
   2   2   3     1516.42     1572.80     26.50 o 
   3   2   3      612.35      577.79     17.72 o 
   4   2   3      862.17      890.85     29.78 o 
   5   2   3        6.19      -10.16      8.83 o 
   6   2   3      119.64      143.70     19.26 o 
   7   2   3       22.33       33.26     15.39 o 
   8   2   3      144.55      138.32     22.88 o 
   9   2   3        3.78        1.50     18.60 o 
  10   2   3       31.16       17.32     20.82 o 
  11   2   3      178.64      165.99     29.07 o 
  12   2   3       65.90       12.83     21.52 o 
  13   2   3       23.42       12.06     21.71 o 
  14   2   3       14.35       30.06     20.43 o 
  15   2   3        2.40       28.96     33.42 o 
 -14   3   3        2.56      -18.95     18.49 o 
 -13   3   3        1.29       10.41     21.20 o 
 -12   3   3       76.06       90.08     24.92 o 
 -11   3   3        7.55      -17.89     17.07 o 
 -10   3   3       28.66       28.00     20.00 o 
  -9   3   3      166.26      176.71     27.81 o 
  -8   3   3       30.33       55.87     17.92 o 
  -7   3   3      232.81      242.23     41.94 o 
  -6   3   3      336.20      330.45     32.90 o 
  -5   3   3       19.22        7.55     19.94 o 
  -4   3   3        1.41       -4.48     10.69 o 
  -3   3   3      735.54      741.26     36.02 o 
  -2   3   3       86.31       77.66     22.66 o 
  -1   3   3        2.01       -2.54      9.49 o 
   0   3   3      305.26      342.07     24.54 o 
   1   3   3       75.42      101.96     15.67 o 
   2   3   3       37.54       44.16      9.79 o 
   3   3   3       10.26       -8.16      7.84 o 
   4   3   3       20.36       24.37      9.79 o 
   5   3   3       62.64       75.95     16.02 o 
   6   3   3      282.43      344.92     30.23 o 
   7   3   3       19.95       19.53     14.88 o 
   8   3   3       42.61       28.75     16.95 o 
   9   3   3       67.57       40.40     20.59 o 
  10   3   3        0.59       -5.78     15.22 o 
  11   3   3       15.30       22.24     20.39 o 
  12   3   3       15.43        6.35     25.16 o 
  13   3   3       17.17       29.04     45.59 o 
  14   3   3        9.10       30.21     45.51 o 
 -12   4   3        0.59        6.34     20.12 o 
 -11   4   3        1.82       18.82     20.14 o 
 -10   4   3       56.83       36.91     21.24 o 
  -9   4   3       13.66       26.35     17.65 o 
  -8   4   3        0.70       16.85     16.65 o 
  -7   4   3        0.43       -4.65     14.15 o 
  -6   4   3       97.28      132.42     22.64 o 
  -5   4   3      644.22      614.68     37.45 o 
  -4   4   3      103.29       97.10     20.16 o 
  -3   4   3       56.72       71.58     19.77 o 
  -2   4   3       16.83        9.75     15.10 o 
  -1   4   3      556.39      542.43     36.60 o 
   0   4   3      354.65      420.69     46.57 o 
   1   4   3       90.01       59.91     16.29 o 
   2   4   3        8.59       28.04     13.86 o 
   3   4   3       90.87      122.88     38.22 o 
   4   4   3      484.25      544.72     68.42 o 
   5   4   3      103.51       80.87     27.70 o 
   6   4   3       13.43        6.90     23.92 o 
   7   4   3        0.03        8.29     23.56 o 
   8   4   3        3.85      -29.38     25.78 o 
   9   4   3        0.15      -38.17     25.44 o 
  10   4   3        1.06       10.63     27.25 o 
  11   4   3        4.28       -8.43     38.25 o 
  12   4   3        0.50       -8.86     25.86 o 
  -9   5   3       32.29       24.65     27.78 o 
  -8   5   3       11.20      -12.12     24.33 o 
  -7   5   3       12.99       -0.06     34.37 o 
  -6   5   3       41.29       -4.02     32.92 o 
  -5   5   3       50.86       53.02     23.42 o 
  -4   5   3       33.77       46.85     20.15 o 
  -3   5   3        8.94       37.27     22.99 o 
  -2   5   3       75.40       80.97     29.52 o 
  -1   5   3       76.21      107.31     37.28 o 
   0   5   3       74.22       72.65     33.15 o 
   1   5   3       22.60       11.94     28.40 o 
   2   5   3        4.85       14.62     27.01 o 
   3   5   3        6.80      -20.42     30.69 o 
   4   5   3       14.70       17.60     20.89 o 
   5   5   3        6.37      -10.33     20.42 o 
   6   5   3        0.46       -9.86     22.47 o 
   7   5   3       38.82       21.36     23.62 o 
   8   5   3        1.91      -14.39     19.97 o 
   9   5   3       12.60      -16.54     20.54 o 
 -17   0   4       12.98        1.17     22.93 o 
 -16   0   4        0.63       31.25     23.44 o 
 -15   0   4        2.82       12.44     16.50 o 
 -14   0   4       49.37       83.26     24.67 o 
 -13   0   4      120.79      138.87     26.67 o 
 -12   0   4       95.96       73.99     25.70 o 
 -11   0   4      998.55      936.12     50.03 o 
 -10   0   4      469.59      473.58     63.29 o 
  -9   0   4       39.91       34.21     33.03 o 
  -8   0   4     1383.36     1663.35     85.84 o 
  -7   0   4      293.13      328.91     28.52 o 
  -6   0   4      620.75      675.18     32.47 o 
  -5   0   4       25.11       14.51     12.01 o 
  -4   0   4     4714.76     4523.25     65.77 o 
  -3   0   4     3978.56     3918.27     56.58 o 
  -2   0   4     1953.43     1739.72     34.02 o 
  -1   0   4      430.25      391.72     16.05 o 
   0   0   4     5287.02     5179.93     68.75 o 
   1   0   4      162.84      174.43     10.04 o 
   2   0   4      303.28      294.38     15.04 o 
   3   0   4     7733.17     7903.16     68.91 o 
   4   0   4     2908.50     2882.32     46.24 o 
   5   0   4      526.20      525.08     41.82 o 
   6   0   4      497.25      441.15     24.59 o 
   7   0   4      552.69      566.01     40.06 o 
   8   0   4      123.38       88.66     27.41 o 
   9   0   4       11.09       50.29     28.05 o 
  10   0   4       94.04      172.02     37.43 o 
  11   0   4        0.00        0.18     28.24 o 
  12   0   4       84.37       69.61     33.90 o 
  13   0   4       14.23        5.24     49.77 o 
  14   0   4      274.39      345.44     68.14 o 
  15   0   4      218.28      238.12     58.59 o 
  16   0   4       31.16        5.02     26.39 o 
 -16   1   4        3.32      -21.37     37.64 o 
 -15   1   4       22.60       39.06     22.23 o 
 -14   1   4       73.84       61.59     30.10 o 
 -13   1   4       32.87       31.02     30.41 o 
 -12   1   4       34.45       25.52     16.53 o 
 -11   1   4       12.36       25.53     15.67 o 
 -10   1   4      101.96      108.91     18.44 o 
  -9   1   4      241.56      256.58     27.53 o 
  -8   1   4        0.52       14.11     11.27 o 
  -7   1   4     1124.59     1054.43     36.15 o 
  -6   1   4     1221.25     1153.62     28.97 o 
  -5   1   4     5626.01     5705.29     56.25 o 
  -4   1   4      113.47      114.15     11.61 o 
  -3   1   4      210.68      191.63     12.30 o 
  -2   1   4      513.94      531.47     14.27 o 
  -1   1   4      791.41      742.71     16.85 o 
   0   1   4      384.93      371.65     16.79 o 
   1   1   4     4106.19     4009.83     46.87 o 
   2   1   4      443.29      444.78     16.73 o 
   3   1   4      571.83      544.63     15.43 o 
   4   1   4        2.83        8.28      6.40 o 
   5   1   4        0.49       -4.95      5.31 o 
   6   1   4       19.34       19.05      8.07 o 
   7   1   4        4.47        9.05     13.90 o 
   8   1   4       71.24       72.67     19.86 o 
   9   1   4       22.43        9.27     19.22 o 
  10   1   4       12.75       13.76     20.16 o 
  11   1   4      145.38      151.20     28.94 o 
  12   1   4       18.14        7.28     21.83 o 
  13   1   4        0.05        5.55     20.24 o 
  14   1   4      158.92      145.17     30.67 o 
  15   1   4        8.39       29.98     19.76 o 
  16   1   4       40.31       53.14     20.59 o 
 -16   2   4        2.25      -11.24     30.40 o 
 -15   2   4       18.14      -15.35     19.37 o 
 -14   2   4       46.58       90.45     28.32 o 
 -13   2   4        4.64       -9.28     21.88 o 
 -12   2   4       70.43       77.11     26.53 o 
 -11   2   4       26.61       55.25     24.13 o 
 -10   2   4      377.31      434.09     38.07 o 
  -9   2   4      342.85      367.47     35.18 o 
  -8   2   4       35.88       37.16     11.39 o 
  -7   2   4      173.99      173.94     15.09 o 
  -6   2   4     1865.17     1752.75     33.62 o 
  -5   2   4     2182.76     2153.93     36.18 o 
  -4   2   4      225.64      246.28     15.10 o 
  -3   2   4        7.39        3.59      7.32 o 
  -2   2   4     1009.72      969.58     26.63 o 
  -1   2   4       28.32       33.88      8.81 o 
   0   2   4      186.77      203.52     13.44 o 
   1   2   4      408.36      413.84     13.40 o 
   2   2   4       16.42       14.03      6.68 o 
   3   2   4      356.76      376.62     14.84 o 
   4   2   4       11.01       -1.73      7.49 o 
   5   2   4     1310.49     1249.19     36.74 o 
   6   2   4        8.92       27.26     13.88 o 
   7   2   4        0.63        8.14     13.87 o 
   8   2   4        0.02        1.56     16.23 o 
   9   2   4        6.71       15.90     18.86 o 
  10   2   4       35.65       53.48     22.90 o 
  11   2   4        0.28       -5.86     17.49 o 
  12   2   4       19.38       17.91     20.20 o 
  13   2   4        1.06       -6.91     19.11 o 
  14   2   4       49.96        1.69     18.42 o 
  15   2   4        3.16       -6.29     29.58 o 
 -14   3   4        0.83      -38.18     28.88 o 
 -13   3   4        0.60        7.28     21.90 o 
 -12   3   4        3.32      -20.32     18.87 o 
 -11   3   4       93.86       88.73     26.75 o 
 -10   3   4        6.37       44.87     19.60 o 
  -9   3   4      929.59      902.47     46.66 o 
  -8   3   4      208.75      211.71     32.35 o 
  -7   3   4        1.50       -9.25     13.46 o 
  -6   3   4       79.27       90.51     20.13 o 
  -5   3   4      703.93      654.98     24.70 o 
  -4   3   4      184.71      183.35     16.29 o 
  -3   3   4       84.25      106.85     14.61 o 
  -2   3   4      508.24      541.60     25.55 o 
  -1   3   4       82.32       92.54     14.14 o 
   0   3   4     1836.95     1831.11     46.35 o 
   1   3   4      653.18      718.64     24.78 o 
   2   3   4        7.10       -5.07     12.90 o 
   3   3   4      611.51      672.81     23.99 o 
   4   3   4      395.59      429.88     22.97 o 
   5   3   4       28.13       47.96     14.03 o 
   6   3   4       78.20      103.83     18.46 o 
   7   3   4      106.21       97.41     23.82 o 
   8   3   4        0.91        0.10     14.83 o 
   9   3   4      222.97      183.62     28.26 o 
  10   3   4      158.63      147.79     26.18 o 
  11   3   4        0.00        1.54     28.88 o 
  12   3   4        1.51      -37.21     26.20 o 
  13   3   4       26.59       21.11     27.85 o 
  14   3   4       37.91       95.40     40.23 o 
 -12   4   4        5.95       35.48     22.91 o 
 -11   4   4       27.71       29.90     20.33 o 
 -10   4   4        3.48        6.12     17.03 o 
  -9   4   4       11.53       -4.15     16.36 o 
  -8   4   4        7.17      -11.71     19.40 o 
  -7   4   4       20.28       27.57     16.57 o 
  -6   4   4        0.01      -13.38     12.89 o 
  -5   4   4      705.23      588.97     37.11 o 
  -4   4   4      155.27      168.12     22.30 o 
  -3   4   4       10.83       -2.27     13.28 o 
  -2   4   4       65.26       82.78     20.81 o 
  -1   4   4      429.18      463.84     33.69 o 
   0   4   4      275.15      282.38     49.33 o 
   1   4   4      531.78      529.00     39.24 o 
   2   4   4       12.98       26.67     18.05 o 
   3   4   4      379.35      403.61     59.55 o 
   4   4   4       34.50        6.08     26.17 o 
   5   4   4      294.38      280.39     41.92 o 
   6   4   4      249.42      240.15     41.57 o 
   7   4   4        3.91        5.24     23.19 o 
   8   4   4        5.42       18.12     52.79 o 
   9   4   4       23.54       25.86     30.02 o 
  10   4   4        0.00       11.97     27.33 o 
  11   4   4       48.25       42.30     80.94 o 
  12   4   4        1.96      -15.49     22.43 o 
  -9   5   4       24.43      -48.60     39.73 o 
  -8   5   4       15.29       35.27     43.75 o 
  -7   5   4       68.36       93.50     28.63 o 
  -6   5   4        1.05       -3.45     18.64 o 
  -5   5   4      196.84      188.96     33.28 o 
  -4   5   4        9.22       12.99     18.14 o 
  -3   5   4        0.09      -17.47     15.62 o 
  -2   5   4       59.65       91.91     34.26 o 
  -1   5   4      231.43      212.67     46.21 o 
   0   5   4      148.49      128.96     41.63 o 
   1   5   4      140.82      269.86     57.64 o 
   2   5   4      165.41      124.72     43.81 o 
   3   5   4       55.39       19.92     34.04 o 
   4   5   4       85.79       55.06     24.92 o 
   5   5   4       52.92       35.88     24.24 o 
   6   5   4        0.16       -3.72     22.03 o 
   7   5   4       53.35       76.23     30.45 o 
   8   5   4        1.50        3.62     26.98 o 
 -16   1   5        3.59       27.61     16.07 o 
 -15   1   5       10.11       -6.65     12.96 o 
 -14   1   5        1.04        6.09     20.13 o 
 -13   1   5       85.33      142.49     30.22 o 
 -12   1   5      178.78      168.38     23.83 o 
 -11   1   5        6.23       13.43     15.29 o 
 -10   1   5       25.61       55.59     16.76 o 
  -9   1   5       91.58      104.29     16.94 o 
  -8   1   5      911.09      822.33     29.33 o 
  -7   1   5      977.48      952.36     29.58 o 
  -6   1   5     1413.41     1378.71     32.36 o 
  -5   1   5       83.50       88.57     12.08 o 
  -4   1   5       46.46       52.98      9.27 o 
  -3   1   5      119.17      133.85     14.56 o 
  -2   1   5     1040.64      984.61     18.68 o 
  -1   1   5     1011.66     1006.61     19.56 o 
   0   1   5      289.82      256.66     16.22 o 
   1   1   5      371.55      371.57     17.95 o 
   2   1   5     1664.39     1586.26     22.77 o 
   3   1   5        3.86        5.43      6.57 o 
   4   1   5       92.14       89.29     13.13 o 
   5   1   5       14.60       16.06      7.61 o 
   6   1   5      209.77      224.26     17.13 o 
   7   1   5       81.72       61.14     12.52 o 
   8   1   5       27.97       15.88     16.75 o 
   9   1   5       95.29       84.54     23.15 o 
  10   1   5       64.62       36.96     22.57 o 
  11   1   5        0.01       -2.43     20.33 o 
  12   1   5       69.23      117.20     27.85 o 
  13   1   5      172.55      184.45     32.24 o 
  14   1   5       22.33       44.46     23.94 o 
  15   1   5       16.48       71.04     21.86 o 
 -16   2   5        6.73       12.42     17.18 o 
 -15   2   5       64.40      105.19     27.26 o 
 -14   2   5       13.07       36.19     21.39 o 
 -13   2   5       16.58       15.87     22.86 o 
 -12   2   5       54.50       61.12     26.68 o 
 -11   2   5      121.38       80.23     26.16 o 
 -10   2   5       52.57       41.65     23.17 o 
  -9   2   5      167.63      168.18     18.73 o 
  -8   2   5      296.45      287.10     20.56 o 
  -7   2   5      818.11      818.41     27.32 o 
  -6   2   5     3975.15     3680.76     65.43 o 
  -5   2   5      947.79      894.74     25.99 o 
  -4   2   5      770.05      737.79     23.13 o 
  -3   2   5       78.38       72.05     10.74 o 
  -2   2   5     1278.04     1194.89     29.28 o 
  -1   2   5       48.95       46.99      8.44 o 
   0   2   5      904.48      914.60     19.33 o 
   1   2   5      857.91      879.59     29.24 o 
   2   2   5     1162.33     1170.62     21.07 o 
   3   2   5     1323.09     1364.09     24.87 o 
   4   2   5       41.35       56.78      8.33 o 
   5   2   5       41.04       43.51      7.86 o 
   6   2   5       30.13       20.74      6.69 o 
   7   2   5       35.40       39.39     16.75 o 
   8   2   5        6.77        1.74     15.85 o 
   9   2   5       47.62       50.63     20.30 o 
  10   2   5       41.42       55.01     21.75 o 
  11   2   5       20.94        4.45     18.90 o 
  12   2   5       11.14        7.35     18.65 o 
  13   2   5       48.53       51.82     23.07 o 
  14   2   5       15.89       10.02     32.55 o 
  15   2   5       24.08       37.61     28.75 o 
 -14   3   5        0.65        3.56     19.03 o 
 -13   3   5        7.02       -3.02     21.35 o 
 -12   3   5       15.75        9.71     19.66 o 
 -11   3   5       61.41       25.19     22.93 o 
 -10   3   5      146.68      125.17     26.51 o 
  -9   3   5        0.01       29.90     17.81 o 
  -8   3   5      267.02      234.87     29.94 o 
  -7   3   5      114.79       99.14     21.68 o 
  -6   3   5        3.04        0.36      9.82 o 
  -5   3   5      137.29      151.96     16.39 o 
  -4   3   5      188.69      178.70     16.92 o 
  -3   3   5       46.86       64.03     13.80 o 
  -2   3   5      263.18      274.55     20.40 o 
  -1   3   5      183.23      226.56     18.62 o 
   0   3   5      235.19      260.54     15.68 o 
   1   3   5      103.20      107.37     10.67 o 
   2   3   5      762.41      798.63     24.22 o 
   3   3   5      251.38      272.54     16.20 o 
   4   3   5       86.67       77.28     14.05 o 
   5   3   5       76.01       71.08     15.18 o 
   6   3   5       19.43       18.86     12.24 o 
   7   3   5       28.37       26.87     16.56 o 
   8   3   5       12.16       13.54     21.32 o 
   9   3   5       52.04       46.15     28.49 o 
  10   3   5       30.05       -5.14     24.35 o 
  11   3   5       28.53       20.74     39.79 o 
  12   3   5        4.17       21.34     31.03 o 
  13   3   5        1.29      -20.56     31.56 o 
 -12   4   5        6.48      -21.72     17.60 o 
 -11   4   5        1.56      -25.77     17.18 o 
 -10   4   5        0.23      -23.97     15.98 o 
  -9   4   5        9.02        0.45     17.64 o 
  -8   4   5       36.22        0.47     18.02 o 
  -7   4   5      133.64       88.82     21.79 o 
  -6   4   5        0.83      -11.22     13.26 o 
  -5   4   5        4.51       19.91     19.44 o 
  -4   4   5     1070.45      982.85     48.07 o 
  -3   4   5      142.55      150.46     25.64 o 
  -2   4   5       23.62       26.90     24.38 o 
  -1   4   5      256.51      286.40     49.95 o 
   0   4   5       61.90       51.66     18.43 o 
   1   4   5      121.84      170.22     26.42 o 
   2   4   5       18.87        6.19     27.79 o 
   3   4   5       10.09        0.95     24.89 o 
   4   4   5        6.23       19.86     27.68 o 
   5   4   5       19.48       26.89     23.39 o 
   6   4   5        1.52       12.70     22.86 o 
   7   4   5        7.16       13.06     23.15 o 
   8   4   5       24.83       -0.72     23.35 o 
   9   4   5       29.87       20.56     54.63 o 
  10   4   5        2.51      -34.84     23.23 o 
  11   4   5        2.57       -9.59     23.60 o 
  -9   5   5       26.20       -8.26     48.21 o 
  -8   5   5       25.24       26.45     22.67 o 
  -7   5   5        0.07       34.65     20.60 o 
  -6   5   5        1.00        5.98     20.82 o 
  -5   5   5       24.62       23.01     20.70 o 
  -4   5   5        1.98        3.23     26.98 o 
  -3   5   5        8.66       21.82     22.99 o 
  -2   5   5       14.54       29.07     23.99 o 
  -1   5   5       17.82       26.47     19.56 o 
   0   5   5       26.66       34.37     32.64 o 
   1   5   5      105.25      109.60     43.02 o 
   2   5   5        0.04      -11.94     27.45 o 
   3   5   5       62.14       53.63     34.65 o 
   4   5   5        2.81        7.26     26.73 o 
   5   5   5        4.64      -17.74     59.01 o 
   6   5   5        0.06      -27.04     18.02 o 
   7   5   5        7.40      -28.99     19.33 o 
   8   5   5        3.76       19.10     22.48 o 
 -17   0   6        4.26        8.09     22.49 o 
 -16   0   6       18.95       94.69     31.86 o 
 -15   0   6        2.63       29.69     45.39 o 
 -14   0   6      227.92      258.88     37.81 o 
 -13   0   6       78.44       85.90     24.50 o 
 -12   0   6        3.02       12.33     18.61 o 
 -11   0   6      326.05      301.00     36.27 o 
 -10   0   6       45.40       62.58     22.14 o 
  -9   0   6       63.32       77.63     37.72 o 
  -8   0   6       24.59       33.18     16.50 o 
  -7   0   6     2128.91     2075.40     59.32 o 
  -6   0   6      233.29      238.71     24.44 o 
  -5   0   6      400.70      415.10     27.42 o 
  -4   0   6      942.69      866.96     33.29 o 
  -3   0   6      514.88      456.06     24.09 o 
  -2   0   6     8568.16     8368.69    126.47 o 
  -1   0   6      234.03      251.79     26.62 o 
   0   0   6     1674.50     1695.63     37.21 o 
   1   0   6       14.77       38.04      8.12 o 
   2   0   6     1615.61     1541.94     31.13 o 
   3   0   6      135.02      151.01     15.29 o 
   4   0   6      184.34      204.18     18.65 o 
   5   0   6      949.50      904.55     31.75 o 
   6   0   6      896.93      849.40     33.06 o 
   7   0   6      240.37      225.63     23.69 o 
   8   0   6      799.07      778.68     36.38 o 
   9   0   6     1109.73     1105.90     60.68 o 
  10   0   6       17.22       38.54     29.75 o 
  11   0   6       90.74       47.75     32.50 o 
  12   0   6      669.18      726.78     69.41 o 
  13   0   6       14.57       10.89     29.67 o 
  14   0   6      201.73      225.50     45.45 o 
  15   0   6        0.59       -1.23     32.92 o 
 -16   1   6        2.86       -8.64     14.67 o 
 -15   1   6       80.32      102.27     22.91 o 
 -14   1   6        1.38       18.74     18.06 o 
 -13   1   6       51.36       54.98     17.82 o 
 -12   1   6       17.02        3.47     12.14 o 
 -11   1   6       25.34       21.34     16.39 o 
 -10   1   6        4.27       26.64     17.22 o 
  -9   1   6       20.81        9.70     13.29 o 
  -8   1   6      505.19      498.83     26.13 o 
  -7   1   6       90.54       94.19     12.65 o 
  -6   1   6      229.78      249.02     16.30 o 
  -5   1   6      155.37      160.09     13.46 o 
  -4   1   6        4.21       -0.06      7.04 o 
  -3   1   6     1199.89     1121.59     22.48 o 
  -2   1   6     2242.20     2173.78     26.74 o 
  -1   1   6      169.35      167.20      8.43 o 
   0   1   6     2214.98     2174.28     25.56 o 
   1   1   6      229.59      222.33      9.35 o 
   2   1   6     1897.13     1883.67     27.64 o 
   3   1   6      103.65       98.83      9.80 o 
   4   1   6      838.36      835.25     21.63 o 
   5   1   6        1.55       -5.46      7.12 o 
   6   1   6       44.15       42.49      9.77 o 
   7   1   6      192.02      194.00     16.31 o 
   8   1   6      567.27      576.27     26.93 o 
   9   1   6        3.86        3.19     18.44 o 
  10   1   6        0.51       -7.98     20.04 o 
  11   1   6      350.18      390.20     38.76 o 
  12   1   6        5.72        4.12     20.83 o 
  13   1   6        3.33        2.25     23.92 o 
  14   1   6       16.34        7.80     20.75 o 
  15   1   6       69.20      128.85     27.81 o 
 -16   2   6        3.53       37.61     29.33 o 
 -15   2   6        0.08        8.05     21.13 o 
 -14   2   6       12.61      -10.05     19.27 o 
 -13   2   6       17.94      -16.68     19.99 o 
 -12   2   6       52.51       54.87     23.55 o 
 -11   2   6       67.04       70.42     24.72 o 
 -10   2   6       24.78       12.71     20.14 o 
  -9   2   6       15.36       16.12     14.19 o 
  -8   2   6      380.60      402.60     24.21 o 
  -7   2   6       32.64       45.85     17.51 o 
  -6   2   6      147.43      156.34     16.03 o 
  -5   2   6      191.06      190.60     16.22 o 
  -4   2   6        0.13       -0.45      8.13 o 
  -3   2   6      182.74      187.99     13.44 o 
  -2   2   6      939.95      965.51     24.84 o 
  -1   2   6       13.86       24.62      7.65 o 
   0   2   6       39.89       48.91     12.04 o 
   1   2   6     1009.92     1037.49     32.60 o 
   2   2   6      763.25      787.50     28.73 o 
   3   2   6       51.14       51.17      7.20 o 
   4   2   6      237.08      265.64     13.48 o 
   5   2   6        2.17       -0.28      6.43 o 
   6   2   6        9.71       18.72      7.59 o 
   7   2   6      482.78      508.86     20.80 o 
   8   2   6       30.26       58.63     19.77 o 
   9   2   6       83.07       72.74     21.62 o 
  10   2   6      226.16      224.05     29.73 o 
  11   2   6      358.39      397.54     38.25 o 
  12   2   6       39.23       40.57     20.54 o 
  13   2   6      124.33      113.40     27.17 o 
  14   2   6        2.11       -8.19     16.23 o 
 -14   3   6       14.98       15.10     28.55 o 
 -13   3   6       24.30      -10.27     16.86 o 
 -12   3   6       47.46        3.24     23.24 o 
 -11   3   6      142.57      105.43     37.71 o 
 -10   3   6        3.60       24.33     19.82 o 
  -9   3   6       33.49       16.69     18.12 o 
  -8   3   6     2712.13     2585.78     69.10 o 
  -7   3   6      135.61      128.06     22.86 o 
  -6   3   6       50.35       54.77     12.98 o 
  -5   3   6        6.66        8.95     11.50 o 
  -4   3   6      162.05      187.21     17.59 o 
  -3   3   6       31.33       24.19     10.52 o 
  -2   3   6      758.53      789.04     26.19 o 
  -1   3   6       85.20       99.98     12.62 o 
   0   3   6      283.53      293.70     22.03 o 
   1   3   6     1024.94     1073.62     24.34 o 
   2   3   6        3.75        4.06      5.10 o 
   3   3   6      131.68      135.46     19.12 o 
   4   3   6       66.88       75.37     10.53 o 
   5   3   6        4.86       20.83     15.85 o 
   6   3   6       61.34       61.92     26.00 o 
   7   3   6       53.54       22.25     24.59 o 
   8   3   6        1.97        6.57     24.33 o 
   9   3   6       55.51       45.32     29.10 o 
  10   3   6      133.99       59.46     39.23 o 
  11   3   6       39.45       21.21     28.10 o 
  12   3   6       38.58        4.50     38.87 o 
  13   3   6        5.24       17.95     27.89 o 
 -12   4   6       51.10       51.90     25.63 o 
 -11   4   6       39.18      -18.73     21.54 o 
 -10   4   6       34.03       14.18     19.19 o 
  -9   4   6       54.50       57.59     22.96 o 
  -8   4   6       73.54       72.77     23.43 o 
  -7   4   6      187.97      174.48     26.95 o 
  -6   4   6        9.63        1.10     14.35 o 
  -5   4   6       55.62       48.77     16.91 o 
  -4   4   6      104.81       81.24     19.29 o 
  -3   4   6      600.09      531.52     63.07 o 
  -2   4   6      278.92      273.71     35.55 o 
  -1   4   6        2.35        6.13     16.04 o 
   0   4   6       50.80       43.20     18.47 o 
   1   4   6        6.83        7.95     20.09 o 
   2   4   6      254.91      270.72     52.79 o 
   3   4   6      102.04      136.60     43.30 o 
   4   4   6        4.37      -10.67     18.58 o 
   5   4   6       42.13       44.88     27.30 o 
   6   4   6       45.66       12.86     23.79 o 
   7   4   6       50.88       65.25     29.93 o 
   8   4   6       18.11      -22.08     26.56 o 
   9   4   6        0.30      -12.23     21.11 o 
  10   4   6        2.16      -55.86     40.09 o 
  11   4   6        9.21      -23.32     24.02 o 
  -9   5   6        6.84       -8.93     49.10 o 
  -8   5   6       58.18       68.42     24.45 o 
  -7   5   6        2.57       -4.82     21.20 o 
  -6   5   6        1.22        0.60     18.62 o 
  -5   5   6       10.48       -8.99     16.49 o 
  -4   5   6       11.74       46.35     36.86 o 
  -3   5   6       95.65      123.42     23.36 o 
  -2   5   6      199.23      215.53     56.73 o 
  -1   5   6      234.15      198.28     51.40 o 
   0   5   6       85.46       97.37     42.07 o 
   1   5   6      146.21      166.01     50.45 o 
   2   5   6       78.42       83.20     39.40 o 
   3   5   6        3.17       29.24     30.24 o 
   4   5   6       35.80       52.61     46.65 o 
   5   5   6        4.84       17.96     31.05 o 
   6   5   6       15.20      -27.54     18.36 o 
   7   5   6        0.06       16.79     22.22 o 
   8   5   6       39.80        8.80     24.53 o 
 -16   1   7       15.17       44.26     22.66 o 
 -15   1   7       34.74       11.14     15.98 o 
 -14   1   7       68.98       86.08     22.46 o 
 -13   1   7       17.75       30.25     16.53 o 
 -12   1   7      145.99      184.54     20.90 o 
 -11   1   7       28.99       39.76     13.83 o 
 -10   1   7       38.02       14.66     12.39 o 
  -9   1   7        0.15       -8.18      9.47 o 
  -8   1   7       51.76       65.17     12.80 o 
  -7   1   7      480.76      443.89     21.71 o 
  -6   1   7      786.92      810.30     27.34 o 
  -5   1   7        3.64       10.78      8.33 o 
  -4   1   7      238.10      243.72     14.50 o 
  -3   1   7      214.55      232.52     13.13 o 
  -2   1   7      926.61      852.34     18.18 o 
  -1   1   7     2542.27     2567.92     33.44 o 
   0   1   7      690.77      677.68     16.50 o 
   1   1   7     1282.04     1331.93     23.94 o 
   2   1   7      404.33      393.17     14.29 o 
   3   1   7      165.63      162.76     11.94 o 
   4   1   7       62.29       54.41      9.68 o 
   5   1   7       36.13       24.52      9.04 o 
   6   1   7      551.24      580.16     22.61 o 
   7   1   7        5.19       13.36      9.10 o 
   8   1   7       91.37       89.47     13.96 o 
   9   1   7      128.65      144.05     19.84 o 
  10   1   7       11.30       52.74     24.19 o 
  11   1   7       15.49       19.15     21.88 o 
  12   1   7      359.29      357.85     39.84 o 
  13   1   7        8.59       10.55     22.49 o 
  14   1   7      130.36      134.00     29.53 o 
  15   1   7      116.99       59.53     22.83 o 
 -16   2   7        1.98       25.34     12.76 o 
 -15   2   7        2.36       16.71     14.17 o 
 -14   2   7        0.04       -3.17     12.60 o 
 -13   2   7        1.25       -6.90     18.16 o 
 -12   2   7       44.08       38.22     26.79 o 
 -11   2   7      228.64      249.19     34.29 o 
 -10   2   7     1901.52     1990.81     66.61 o 
  -9   2   7      247.95      271.54     23.60 o 
  -8   2   7      178.84      189.19     19.76 o 
  -7   2   7      136.69      126.98     23.66 o 
  -6   2   7       61.24       54.90     11.71 o 
  -5   2   7        6.76        2.09      8.32 o 
  -4   2   7      561.64      545.47     20.03 o 
  -3   2   7        0.14       -1.09      6.69 o 
  -2   2   7      757.08      751.51     19.62 o 
  -1   2   7     2471.48     2623.25     33.89 o 
   0   2   7      645.29      643.97     47.89 o 
   1   2   7        0.00       -2.47      8.68 o 
   2   2   7       39.24       46.92     12.40 o 
   3   2   7       15.68       26.27     10.22 o 
   4   2   7      280.07      272.40     14.97 o 
   5   2   7       33.94       29.56      8.60 o 
   6   2   7      108.74      125.08     12.70 o 
   7   2   7      156.93      152.23     14.76 o 
   8   2   7      144.10      151.69     24.18 o 
   9   2   7       83.90       76.96     22.09 o 
  10   2   7       36.73       31.15     20.95 o 
  11   2   7       50.65       32.90     21.08 o 
  12   2   7        0.33       10.93     29.48 o 
  13   2   7        0.38       31.63     17.78 o 
  14   2   7        8.50       11.79     21.61 o 
 -14   3   7       33.50        8.88     21.18 o 
 -13   3   7        8.66       45.38     23.35 o 
 -12   3   7       53.49       42.57     26.45 o 
 -11   3   7       12.55       16.88     22.10 o 
 -10   3   7        1.94        4.96     19.18 o 
  -9   3   7      131.38      107.16     25.50 o 
  -8   3   7      314.46      237.65     29.30 o 
  -7   3   7      117.00      112.40     22.28 o 
  -6   3   7      154.06      126.84     17.30 o 
  -5   3   7      613.88      587.61     26.81 o 
  -4   3   7      221.22      213.69     17.13 o 
  -3   3   7      341.47      328.11     19.31 o 
  -2   3   7        6.12        8.16      9.43 o 
  -1   3   7      163.02      162.17     14.90 o 
   0   3   7        5.98       -1.35     13.09 o 
   1   3   7       62.03       69.15     15.76 o 
   2   3   7      111.58      107.54     18.31 o 
   3   3   7        0.97      -14.48      9.65 o 
   4   3   7        0.01      -12.84     12.58 o 
   5   3   7       63.34       46.90     41.35 o 
   6   3   7        0.69      -22.55     18.57 o 
   7   3   7      168.80      173.75     36.48 o 
   8   3   7       83.89       95.28     31.00 o 
   9   3   7        0.20      -18.01     34.54 o 
  10   3   7        0.08       -2.98     25.12 o 
  11   3   7        0.00      -34.79     23.19 o 
  12   3   7        0.02      -28.05     18.70 o 
  13   3   7        0.27      -22.22     23.21 o 
 -12   4   7      135.34      127.91     29.57 o 
 -11   4   7        2.79       -2.94     19.93 o 
 -10   4   7       30.83       27.79     19.17 o 
  -9   4   7        1.17       -8.75     25.66 o 
  -8   4   7       11.13      -23.24     15.49 o 
  -7   4   7      157.94      129.31     24.63 o 
  -6   4   7       16.84       36.27     17.69 o 
  -5   4   7       10.67       18.77     29.41 o 
  -4   4   7      570.77      570.95     36.52 o 
  -3   4   7      352.50      371.14     27.46 o 
  -2   4   7        5.17      -19.98     13.32 o 
  -1   4   7       34.64       44.16     19.36 o 
   0   4   7       23.42       40.43     18.15 o 
   1   4   7       10.02       10.59     15.86 o 
   2   4   7        3.58       11.49     26.56 o 
   3   4   7        0.20      -19.47     23.32 o 
   4   4   7       11.93       29.26     26.64 o 
   5   4   7       42.35       48.26     25.45 o 
   6   4   7       33.50       17.70     23.08 o 
   7   4   7      111.04       91.75     32.02 o 
   8   4   7       31.39        3.49     25.65 o 
   9   4   7        0.53       -5.61     23.16 o 
  10   4   7        0.00       -6.73     22.77 o 
  11   4   7        3.02      -12.68     23.23 o 
  -9   5   7        0.47       -7.51     26.67 o 
  -8   5   7       44.43       43.22     29.27 o 
  -7   5   7       38.53       53.27     34.35 o 
  -6   5   7       42.55       42.18     18.98 o 
  -5   5   7        9.90       35.32     18.56 o 
  -4   5   7       11.12       -6.96     20.97 o 
  -3   5   7       24.14       53.13     22.26 o 
  -2   5   7       35.24       50.27     22.57 o 
  -1   5   7       40.40       47.60     30.19 o 
   0   5   7       30.17       41.63     29.13 o 
   1   5   7       10.74       35.15     30.02 o 
   2   5   7       23.59       29.52     31.75 o 
   3   5   7        0.96       32.09     30.02 o 
   4   5   7       37.42       21.30     49.55 o 
   5   5   7        2.54       17.36     43.47 o 
   6   5   7      171.12      173.00     37.09 o 
   7   5   7        0.03      -13.19     19.09 o 
 -17   0   8       51.27       25.56     30.47 o 
 -16   0   8       11.16       93.02     42.58 o 
 -15   0   8       49.57       45.70     24.41 o 
 -14   0   8        2.78       28.05     23.74 o 
 -13   0   8      111.73      143.25     29.83 o 
 -12   0   8        8.17      -12.23     16.77 o 
 -11   0   8        4.20       -7.06     17.25 o 
 -10   0   8      127.40      129.22     26.98 o 
  -9   0   8      316.74      378.32     37.21 o 
  -8   0   8        4.92      -18.75     13.95 o 
  -7   0   8       10.82        9.82     14.53 o 
  -6   0   8       67.40       63.59     17.40 o 
  -5   0   8     6262.45     6181.51     93.65 o 
  -4   0   8     1094.55     1143.62     40.45 o 
  -3   0   8       84.22       91.67     17.23 o 
  -2   0   8        9.91        3.12     10.48 o 
  -1   0   8     2612.32     2679.73     54.68 o 
   0   0   8      449.21      410.16     27.44 o 
   1   0   8      373.84      402.75     18.41 o 
   2   0   8       76.28       80.56     12.31 o 
   3   0   8      670.16      660.40     25.70 o 
   4   0   8     9220.99     9938.33     96.03 o 
   5   0   8     1358.40     1393.53     40.64 o 
   6   0   8     3204.04     3154.68     62.89 o 
   7   0   8       25.78        8.58     13.35 o 
   8   0   8        2.01       -6.03     14.76 o 
   9   0   8      450.91      472.49     35.10 o 
  10   0   8     1544.21     1549.96     74.52 o 
  11   0   8      110.65       73.91     32.66 o 
  12   0   8       26.36       32.56     29.99 o 
  13   0   8     1212.22     1070.82    118.79 o 
  14   0   8       66.15       69.11     31.42 o 
  15   0   8       16.93        4.85     33.48 o 
 -16   1   8        5.96       34.60     16.54 o 
 -15   1   8        8.20       22.65     24.15 o 
 -14   1   8      118.89      113.36     24.53 o 
 -13   1   8       24.91       31.89     24.06 o 
 -12   1   8       14.72       16.40     14.26 o 
 -11   1   8      117.79      124.42     18.74 o 
 -10   1   8       24.13       20.93     12.61 o 
  -9   1   8      394.64      385.59     24.11 o 
  -8   1   8       26.69       20.66     11.64 o 
  -7   1   8      110.67      131.47     14.90 o 
  -6   1   8      443.44      513.73     21.93 o 
  -5   1   8      790.70      854.30     24.30 o 
  -4   1   8        1.21        1.15      7.22 o 
  -3   1   8       12.54        9.44      7.27 o 
  -2   1   8      191.79      208.58     10.96 o 
  -1   1   8      115.71      122.58     10.51 o 
   0   1   8       31.52       24.73      6.35 o 
   1   1   8       15.21       25.37      7.43 o 
   2   1   8        6.47        8.51      7.11 o 
   3   1   8      786.85      782.34     21.09 o 
   4   1   8     1628.90     1652.09     31.15 o 
   5   1   8       83.17      106.89     12.29 o 
   6   1   8      970.95     1029.50     34.30 o 
   7   1   8       25.27       26.37     14.80 o 
   8   1   8       65.43       96.77     15.25 o 
   9   1   8      218.04      210.12     20.15 o 
  10   1   8      128.08      148.22     27.88 o 
  11   1   8      285.52      304.57     35.78 o 
  12   1   8       30.11       36.06     22.26 o 
  13   1   8       58.64       84.78     29.09 o 
  14   1   8       49.22       54.40     22.90 o 
  15   1   8       16.63        0.16     26.94 o 
 -16   2   8        1.25       24.09     19.50 o 
 -15   2   8        1.82       17.01     14.82 o 
 -14   2   8       21.07       25.73     15.50 o 
 -13   2   8       13.10       -0.37     14.23 o 
 -12   2   8        0.05       15.16     16.13 o 
 -11   2   8      126.78      128.09     23.50 o 
 -10   2   8      144.48      129.78     23.01 o 
  -9   2   8        0.00       15.16     11.08 o 
  -8   2   8      117.35      109.50     15.44 o 
  -7   2   8        0.04       -5.22      9.50 o 
  -6   2   8      462.36      492.09     23.02 o 
  -5   2   8       80.62       88.98     12.36 o 
  -4   2   8        4.31        9.04      7.98 o 
  -3   2   8       49.03       45.68      9.01 o 
  -2   2   8     1696.66     1689.28     27.79 o 
  -1   2   8      188.66      201.92     20.95 o 
   0   2   8      334.70      286.83     23.14 o 
   1   2   8     1538.99     1642.26     44.18 o 
   2   2   8        0.08       -1.02      9.78 o 
   3   2   8        3.24        0.47      8.74 o 
   4   2   8      257.94      234.37     15.89 o 
   5   2   8      242.35      231.73     15.52 o 
   6   2   8       34.50       29.57     10.21 o 
   7   2   8      383.34      359.91     26.33 o 
   8   2   8       68.43       84.35     22.17 o 
   9   2   8      130.68      141.17     26.28 o 
  10   2   8      441.85      389.15     36.48 o 
  11   2   8       69.04       58.70     22.26 o 
  12   2   8        0.31       18.82     19.27 o 
  13   2   8        2.71       -6.80     35.13 o 
  14   2   8       10.26       34.08     31.92 o 
 -14   3   8       34.01       35.69     15.41 o 
 -13   3   8        9.39       13.28     13.15 o 
 -12   3   8       80.32      100.57     19.96 o 
 -11   3   8      426.79      427.64     42.22 o 
 -10   3   8      246.20      250.60     33.66 o 
  -9   3   8       51.30       69.50     22.92 o 
  -8   3   8        9.14       -0.43     16.65 o 
  -7   3   8       99.41      115.47     19.57 o 
  -6   3   8      571.05      550.65     25.72 o 
  -5   3   8      242.49      259.43     19.30 o 
  -4   3   8       42.48       27.97     10.73 o 
  -3   3   8        0.47       -6.37      8.16 o 
  -2   3   8      105.93       94.78     13.29 o 
  -1   3   8        0.52        5.42      7.82 o 
   0   3   8       77.85       78.28     21.76 o 
   1   3   8       20.49       10.67     11.81 o 
   2   3   8        0.05        8.06     11.86 o 
   3   3   8      134.77      150.40     19.98 o 
   4   3   8       13.38      -14.94      9.96 o 
   5   3   8       14.43        6.39     12.94 o 
   6   3   8       86.48       98.73     30.73 o 
   7   3   8        2.15        3.82     24.64 o 
   8   3   8       68.99       41.02     28.38 o 
   9   3   8      301.99      290.92     47.02 o 
  10   3   8        0.00       12.27     33.70 o 
  11   3   8       74.93       24.70     34.01 o 
  12   3   8        0.05      -12.62     24.47 o 
  13   3   8       54.02       49.15     64.62 o 
 -12   4   8       17.91        2.61     19.80 o 
 -11   4   8       44.27       33.16     22.49 o 
 -10   4   8        0.09       -1.61     23.78 o 
  -9   4   8        6.63       -1.50     17.09 o 
  -8   4   8       24.76       16.58     18.34 o 
  -7   4   8        1.77       -1.46     18.15 o 
  -6   4   8      121.67       92.64     21.92 o 
  -5   4   8      258.74      232.68     28.30 o 
  -4   4   8       14.79       19.74     12.33 o 
  -3   4   8        3.04      -10.23     10.31 o 
  -2   4   8      280.95      268.14     28.48 o 
  -1   4   8      253.76      237.10     26.70 o 
   0   4   8        7.55        0.13     11.86 o 
   1   4   8       10.33        9.51     12.87 o 
   2   4   8      119.52      112.22     39.90 o 
   3   4   8       69.47       62.78     37.50 o 
   4   4   8        9.31        4.56     19.33 o 
   5   4   8       13.15       26.93     20.80 o 
   6   4   8        0.18       -1.94     21.74 o 
   7   4   8       26.11       27.82     25.22 o 
   8   4   8       38.09       38.91     28.25 o 
   9   4   8        0.04      -22.80     20.66 o 
  10   4   8        9.81       15.03     25.95 o 
  -9   5   8       35.84       81.56     22.92 o 
  -8   5   8        0.96      -21.59     56.69 o 
  -7   5   8        0.32       37.47     17.81 o 
  -6   5   8       14.85       49.12     23.81 o 
  -5   5   8       84.57       97.26     24.09 o 
  -4   5   8      136.45       86.34     26.18 o 
  -3   5   8       12.05       55.74     35.94 o 
  -2   5   8       66.78       66.96     24.06 o 
  -1   5   8       65.86      108.70     36.49 o 
   0   5   8       11.28       19.92     27.73 o 
   1   5   8        9.26        9.26     27.12 o 
   2   5   8        0.19      -19.53     24.94 o 
   3   5   8       61.91      108.25     38.95 o 
   4   5   8       44.11       54.99     23.97 o 
   5   5   8       18.06      -12.08     18.80 o 
   6   5   8        6.19       28.50     22.85 o 
   7   5   8       17.70       62.18     55.88 o 
 -16   1   9        0.44       18.13     16.04 o 
 -15   1   9       86.01      102.44     22.70 o 
 -14   1   9       10.51       16.81     40.09 o 
 -13   1   9      123.68      124.17     20.61 o 
 -12   1   9       74.94       98.89     19.27 o 
 -11   1   9        3.45       11.09     12.32 o 
 -10   1   9       15.94        9.02     14.16 o 
  -9   1   9      395.60      386.21     24.55 o 
  -8   1   9      149.87      147.03     16.57 o 
  -7   1   9      184.25      210.07     18.05 o 
  -6   1   9      183.18      191.91     16.17 o 
  -5   1   9       22.13       24.60      9.44 o 
  -4   1   9     3605.84     3744.24     44.66 o 
  -3   1   9      118.57      123.38     10.83 o 
  -2   1   9      453.19      485.67     19.52 o 
  -1   1   9      107.35      116.84     11.21 o 
   0   1   9      531.75      530.29     17.75 o 
   1   1   9      886.03      920.49     25.08 o 
   2   1   9      316.74      342.26     15.27 o 
   3   1   9      254.90      259.36     15.02 o 
   4   1   9      575.15      599.63     21.34 o 
   5   1   9      337.50      380.37     19.87 o 
   6   1   9       20.89       12.84     10.17 o 
   7   1   9      108.34      129.97     16.31 o 
   8   1   9      376.08      429.12     24.80 o 
   9   1   9      714.81      702.25     31.07 o 
  10   1   9        8.92       11.38     23.49 o 
  11   1   9      244.73      231.99     33.39 o 
  12   1   9      204.50      264.71     35.34 o 
  13   1   9       60.69       81.88     27.44 o 
  14   1   9       10.25       43.16     25.39 o 
 -15   2   9       16.53       33.32     16.45 o 
 -14   2   9        1.59       15.85     15.70 o 
 -13   2   9      297.45      317.99     33.47 o 
 -12   2   9       10.69       18.37     28.48 o 
 -11   2   9       55.35       35.10     17.47 o 
 -10   2   9        8.31       11.29     15.26 o 
  -9   2   9      122.90      117.35     17.08 o 
  -8   2   9      125.95       96.27     16.14 o 
  -7   2   9      212.69      234.83     19.42 o 
  -6   2   9      175.77      197.29     18.86 o 
  -5   2   9      142.04      145.88     15.02 o 
  -4   2   9      595.32      632.78     21.43 o 
  -3   2   9       10.27        2.69      7.63 o 
  -2   2   9       35.43       37.55     12.24 o 
  -1   2   9     1544.70     1492.11     51.04 o 
   0   2   9        1.07        4.37     10.84 o 
   1   2   9      144.08      163.39     19.93 o 
   2   2   9       33.11       27.36     13.20 o 
   3   2   9        0.11        4.53     10.75 o 
   4   2   9        0.66       -1.44      6.80 o 
   5   2   9        0.45       -4.18      8.44 o 
   6   2   9       66.59       89.23     13.39 o 
   7   2   9        5.72       15.83     13.79 o 
   8   2   9      431.39      488.55     31.35 o 
   9   2   9       80.51      100.48     23.30 o 
  10   2   9       34.84       39.80     18.89 o 
  11   2   9        8.46        8.88     24.34 o 
  12   2   9        7.62      -17.22     22.19 o 
  13   2   9        2.43       32.48     21.59 o 
  14   2   9        8.33      -26.89     46.04 o 
 -14   3   9        0.03        7.09     12.29 o 
 -13   3   9       76.90      108.96     21.41 o 
 -12   3   9        5.33        9.11     13.55 o 
 -11   3   9       87.98       80.14     21.20 o 
 -10   3   9        0.54        6.46     14.03 o 
  -9   3   9      107.49      108.01     24.60 o 
  -8   3   9      402.69      400.31     31.01 o 
  -7   3   9      205.73      204.66     19.04 o 
  -6   3   9       25.31       11.86     10.77 o 
  -5   3   9        0.30        4.04      9.87 o 
  -4   3   9       27.70       29.52     10.94 o 
  -3   3   9       80.42       76.89     12.20 o 
  -2   3   9       25.77       21.49      9.36 o 
  -1   3   9       60.71       55.67     15.45 o 
   0   3   9        3.04        9.73     14.50 o 
   1   3   9       25.98       12.71     13.37 o 
   2   3   9       80.58       94.93     18.61 o 
   3   3   9       10.88        6.80     11.77 o 
   4   3   9       80.31       71.57     16.43 o 
   5   3   9       98.43      125.56     24.71 o 
   6   3   9       14.77       17.39     18.02 o 
   7   3   9      159.98      176.33     39.03 o 
   8   3   9      180.33      137.67     36.84 o 
   9   3   9        2.21       14.48     24.80 o 
  10   3   9       12.04       20.91     26.80 o 
  11   3   9        1.86        6.72     23.17 o 
  12   3   9       17.51       46.43     23.49 o 
 -12   4   9        0.77        6.75     29.39 o 
 -11   4   9      167.33      198.87     27.56 o 
 -10   4   9       13.88       18.72     14.22 o 
  -9   4   9       24.11       45.89     18.87 o 
  -8   4   9       38.51       16.34     22.95 o 
  -7   4   9      286.34      228.83     50.58 o 
  -6   4   9      179.23      181.33     27.56 o 
  -5   4   9       49.51       66.06     20.05 o 
  -4   4   9        0.81        2.99     11.55 o 
  -3   4   9        0.12        9.76     11.98 o 
  -2   4   9        9.13        0.44     11.86 o 
  -1   4   9        1.24      -12.13     10.90 o 
   0   4   9       21.82       30.84     15.74 o 
   1   4   9        0.08        2.77     12.61 o 
   2   4   9        4.31       -1.95     17.56 o 
   3   4   9       82.63       87.22     42.86 o 
   4   4   9       52.95       32.16     23.00 o 
   5   4   9       27.68        2.92     20.17 o 
   6   4   9       18.16        3.85     22.02 o 
   7   4   9       13.01       -3.09     21.92 o 
   8   4   9        2.01      -10.50     23.84 o 
   9   4   9        0.12      -15.96     19.57 o 
  10   4   9        2.11       -7.84     21.44 o 
  -8   5   9       18.49        5.18     17.73 o 
  -7   5   9        7.03       20.05     24.83 o 
  -6   5   9       32.47       53.86     26.64 o 
  -5   5   9       27.05       45.94     22.15 o 
  -4   5   9        6.98        4.67     20.42 o 
  -3   5   9        0.60      -10.55     23.72 o 
  -2   5   9       16.72        9.98     19.18 o 
  -1   5   9       85.76       59.43     31.64 o 
   0   5   9        1.71        8.82     23.60 o 
   1   5   9      173.76      136.94     46.21 o 
   2   5   9        5.79       19.81     27.34 o 
   3   5   9      113.80      145.70     55.02 o 
   4   5   9      122.72      151.05     33.91 o 
   5   5   9        0.21       42.10     23.38 o 
   6   5   9        7.72       15.25     22.48 o 
 -16   0  10        2.52       -2.23     28.57 o 
 -15   0  10        5.24      -10.91     38.06 o 
 -14   0  10        0.04      -10.20     19.25 o 
 -13   0  10       97.95       75.42     29.71 o 
 -12   0  10      118.18       63.01     51.87 o 
 -11   0  10       14.69       -6.85     18.13 o 
 -10   0  10        3.11       -6.87     16.35 o 
  -9   0  10        4.23       -9.32     15.59 o 
  -8   0  10     3481.44     3389.88     85.42 o 
  -7   0  10       64.36       53.28     18.78 o 
  -6   0  10        3.85        7.65     13.23 o 
  -5   0  10      310.97      322.29     29.74 o 
  -4   0  10       14.25       31.19     14.17 o 
  -3   0  10       75.18       78.99     17.67 o 
  -2   0  10       10.63        3.33     11.38 o 
  -1   0  10     1162.73     1221.25     41.76 o 
   0   0  10      207.71      214.06     15.15 o 
   1   0  10    14119.92    15319.70    108.30 o 
   2   0  10     1994.36     2096.32     42.54 o 
   3   0  10      708.84      831.36     30.29 o 
   4   0  10      154.04      166.66     19.49 o 
   5   0  10        9.86        9.56     12.95 o 
   6   0  10      220.80      209.13     24.79 o 
   7   0  10      797.15      858.81     39.95 o 
   8   0  10       13.07        1.22     16.10 o 
   9   0  10       86.81       78.77     22.07 o 
  10   0  10     1681.67     1608.83     59.22 o 
  11   0  10      457.53      467.85     53.16 o 
  12   0  10       92.39      110.81     36.86 o 
  13   0  10        3.91      -34.11     22.74 o 
  14   0  10       33.66       17.43     27.87 o 
 -16   1  10       30.39       72.13     34.37 o 
 -15   1  10       37.48       55.18     29.00 o 
 -14   1  10       68.54       79.86     21.98 o 
 -13   1  10      177.03      201.70     24.89 o 
 -12   1  10      161.49      163.60     22.24 o 
 -11   1  10        4.83       -7.90     12.01 o 
 -10   1  10        7.86      -13.27     11.69 o 
  -9   1  10        0.30       -7.09     11.06 o 
  -8   1  10       32.52       36.69     12.28 o 
  -7   1  10       20.43       13.98     10.86 o 
  -6   1  10      148.10      151.97     15.69 o 
  -5   1  10      157.79      178.14     17.19 o 
  -4   1  10     1121.98     1156.90     31.59 o 
  -3   1  10       14.23       23.38      9.40 o 
  -2   1  10      906.13      932.93     25.94 o 
  -1   1  10        9.91       17.16     11.25 o 
   0   1  10      632.31      678.03     20.76 o 
   1   1  10      446.98      481.40     23.37 o 
   2   1  10       70.53       71.44      9.84 o 
   3   1  10     1969.62     1930.41     34.44 o 
   4   1  10       86.80       81.43     11.52 o 
   5   1  10      191.12      233.36     17.71 o 
   6   1  10       61.18       85.44     14.02 o 
   7   1  10      811.54      760.29     29.69 o 
   8   1  10       36.39       42.98     13.91 o 
   9   1  10        0.20       -7.13     11.03 o 
  10   1  10      364.87      363.63     31.72 o 
  11   1  10        2.91      -28.58     19.37 o 
  12   1  10      110.60       75.27     26.92 o 
  13   1  10        0.03      -10.27     19.90 o 
  14   1  10       22.81        0.86     19.93 o 
 -15   2  10       12.59       54.13     19.00 o 
 -14   2  10        4.77       23.38     15.31 o 
 -13   2  10       53.68       56.96     19.41 o 
 -12   2  10       24.90       19.42     20.34 o 
 -11   2  10      329.72      348.24     32.50 o 
 -10   2  10      263.31      264.59     28.17 o 
  -9   2  10      190.90      163.04     19.27 o 
  -8   2  10        0.01        6.06     11.38 o 
  -7   2  10       22.85       29.86     12.17 o 
  -6   2  10       22.34       12.89     10.84 o 
  -5   2  10       26.80       12.88      9.98 o 
  -4   2  10        3.36        1.40      8.39 o 
  -3   2  10       73.70       70.40     10.01 o 
  -2   2  10      276.22      262.09     18.98 o 
  -1   2  10       45.38       41.12      9.14 o 
   0   2  10        0.00       -7.02     10.51 o 
   1   2  10       70.17       60.74     15.39 o 
   2   2  10      106.97      113.71     18.12 o 
   3   2  10      494.45      496.78     28.08 o 
   4   2  10      102.92       94.70     11.25 o 
   5   2  10       40.27       35.59     10.99 o 
   6   2  10        9.89        4.92     10.42 o 
   7   2  10     2016.87     1898.82     49.35 o 
   8   2  10      277.81      273.73     32.86 o 
   9   2  10       81.13      111.77     26.43 o 
  10   2  10        0.43       10.40     24.68 o 
  11   2  10       48.70      103.05     32.19 o 
  12   2  10        1.07       79.85     54.91 o 
  13   2  10       20.02      -11.35     52.26 o 
 -14   3  10        0.03      -19.60     13.07 o 
 -13   3  10       37.82       53.81     16.19 o 
 -12   3  10        0.03       -2.04     14.34 o 
 -11   3  10        0.23      -12.97     12.52 o 
 -10   3  10      132.31      115.14     22.92 o 
  -9   3  10      113.72      110.71     21.81 o 
  -8   3  10      122.55      118.68     21.65 o 
  -7   3  10      124.04      154.59     18.31 o 
  -6   3  10        6.76      -11.20      9.30 o 
  -5   3  10      118.21      116.38     17.56 o 
  -4   3  10      174.48      183.89     16.24 o 
  -3   3  10      214.04      236.06     21.00 o 
  -2   3  10      204.18      187.66     19.30 o 
  -1   3  10      180.59      161.60     23.24 o 
   0   3  10       17.98       32.92     18.51 o 
   1   3  10       11.56       20.15     18.95 o 
   2   3  10       44.51       41.87     15.79 o 
   3   3  10      168.15      182.76     24.57 o 
   4   3  10        0.52       -4.57     11.15 o 
   5   3  10       31.13       18.24     17.27 o 
   6   3  10      652.93      582.53     46.55 o 
   7   3  10       73.02       71.71     24.57 o 
   8   3  10        8.70      -28.52     22.51 o 
   9   3  10        0.02        8.48     25.60 o 
  10   3  10       48.44       34.11     23.07 o 
  11   3  10        9.26      -20.83     28.49 o 
  12   3  10       49.73       17.17     21.77 o 
 -12   4  10       26.80       28.61     40.37 o 
 -11   4  10        9.83      -23.07     38.70 o 
 -10   4  10        4.24       24.40     19.67 o 
  -9   4  10       25.98       29.66     18.74 o 
  -8   4  10       21.25      -10.38     13.72 o 
  -7   4  10       17.02       26.34     16.93 o 
  -6   4  10       48.90       16.62     15.43 o 
  -5   4  10      107.78       76.35     20.68 o 
  -4   4  10       60.53       61.49     16.19 o 
  -3   4  10        0.11       10.61     13.34 o 
  -2   4  10       21.67       -6.66     12.55 o 
  -1   4  10       12.15       10.30     13.58 o 
   0   4  10       69.86       54.24     17.54 o 
   1   4  10       19.03       17.93     15.06 o 
   2   4  10       67.08       66.49     24.79 o 
   3   4  10        2.40       11.61     17.28 o 
   4   4  10       68.28       75.68     25.99 o 
   5   4  10        7.95       35.28     23.19 o 
   6   4  10       55.14       69.75     28.27 o 
   7   4  10       42.29       41.51     25.81 o 
   8   4  10       41.95       46.95     27.79 o 
   9   4  10        8.42      -19.83     27.26 o 
  10   4  10       31.27       46.41     27.52 o 
  -8   5  10        0.26       -0.70     26.23 o 
  -7   5  10       32.51       49.59     30.94 o 
  -6   5  10        3.59      -16.76     17.57 o 
  -5   5  10       11.63        2.14     23.83 o 
  -4   5  10       16.29       15.61     20.36 o 
  -3   5  10       36.22       22.26     32.92 o 
  -2   5  10       16.13       36.15     20.78 o 
  -1   5  10        1.38       27.73     22.43 o 
   0   5  10       94.11       50.17     32.76 o 
   1   5  10       16.41       14.40     30.02 o 
   2   5  10       16.08      -12.61     27.79 o 
   3   5  10        0.14      -36.49     25.44 o 
   4   5  10        3.10       -3.69     15.87 o 
   5   5  10        4.36       15.29     33.87 o 
   6   5  10       21.92       29.41     32.03 o 
 -16   1  11       12.64       39.56     26.33 o 
 -15   1  11       86.10      101.84     23.18 o 
 -14   1  11       46.05       12.79     31.56 o 
 -13   1  11        5.30        7.24     14.44 o 
 -12   1  11      308.60      323.00     29.19 o 
 -11   1  11        8.18       30.73     15.37 o 
 -10   1  11      143.25      130.18     20.38 o 
  -9   1  11       81.98      107.06     18.67 o 
  -8   1  11       24.07       29.67     14.14 o 
  -7   1  11      380.84      433.35     26.73 o 
  -6   1  11      260.47      302.01     22.26 o 
  -5   1  11      188.99      217.57     19.02 o 
  -4   1  11      588.13      606.95     24.97 o 
  -3   1  11      375.76      376.05     20.14 o 
  -2   1  11        3.24       -6.48      7.13 o 
  -1   1  11      466.16      492.16     29.04 o 
   0   1  11      156.74      142.22     12.87 o 
   1   1  11     1878.56     2105.62     38.10 o 
   2   1  11       44.54       41.11      9.09 o 
   3   1  11      104.57      101.98     12.55 o 
   4   1  11      394.70      386.82     20.19 o 
   5   1  11      248.73      237.80     18.46 o 
   6   1  11      513.41      523.83     25.58 o 
   7   1  11      716.39      717.34     29.77 o 
   8   1  11      630.80      652.70     30.14 o 
   9   1  11       26.18       25.44     14.44 o 
  10   1  11      173.05      174.47     24.43 o 
  11   1  11        0.34        1.05     20.52 o 
  12   1  11       38.03       48.81     27.41 o 
  13   1  11       43.56       59.38     23.64 o 
  14   1  11        1.63        9.61     20.68 o 
 -15   2  11        3.26        3.57     14.77 o 
 -14   2  11       31.17       53.02     16.87 o 
 -13   2  11        9.73       12.56     14.68 o 
 -12   2  11       28.53        8.60     14.75 o 
 -11   2  11       53.54       53.06     17.88 o 
 -10   2  11       47.74       35.71     13.82 o 
  -9   2  11      225.54      214.65     21.76 o 
  -8   2  11        0.01       -3.71     11.13 o 
  -7   2  11       22.95       26.32     12.34 o 
  -6   2  11      226.49      227.72     20.21 o 
  -5   2  11       70.84       85.28     13.09 o 
  -4   2  11      172.28      197.44     15.51 o 
  -3   2  11      244.66      260.47     15.08 o 
  -2   2  11       81.50       98.19      9.14 o 
  -1   2  11        0.86        6.73     12.19 o 
   0   2  11       21.36       30.99     14.40 o 
   1   2  11       28.24       26.44     14.32 o 
   2   2  11        1.87       -1.46     11.80 o 
   3   2  11       72.76       65.09     15.55 o 
   4   2  11       74.95       83.43     11.68 o 
   5   2  11      387.43      359.04     26.40 o 
   6   2  11      426.87      427.92     29.12 o 
   7   2  11        3.79       19.46     16.70 o 
   8   2  11        6.59       22.72     18.57 o 
   9   2  11       15.65       18.87     17.90 o 
  10   2  11      152.85      152.85     36.38 o 
  11   2  11        2.61      -30.59     20.39 o 
  12   2  11        1.70      -26.76     40.73 o 
  13   2  11       16.36       27.13     25.40 o 
 -14   3  11        0.00       -7.18     12.37 o 
 -13   3  11        0.68       16.55     14.76 o 
 -12   3  11        7.89       38.17     16.36 o 
 -11   3  11      122.88      104.25     22.81 o 
 -10   3  11       33.95       44.25     19.16 o 
  -9   3  11        7.73        6.73     13.76 o 
  -8   3  11       39.26       50.94     17.23 o 
  -7   3  11       11.60        5.28     11.31 o 
  -6   3  11       25.38       34.84     12.66 o 
  -5   3  11        5.63       16.76     11.25 o 
  -4   3  11       26.50       35.29     13.10 o 
  -3   3  11       55.71       25.85     11.96 o 
  -2   3  11       65.22       67.46     14.47 o 
  -1   3  11       20.92       19.66     15.28 o 
   0   3  11      129.79      177.05     30.02 o 
   1   3  11       60.55       58.00     23.87 o 
   2   3  11      121.91      126.41     21.85 o 
   3   3  11       94.87      108.64     21.71 o 
   4   3  11      750.40      727.80     51.78 o 
   5   3  11      480.01      432.01     41.40 o 
   6   3  11        1.89        9.40     16.86 o 
   7   3  11        1.03       -3.72     17.44 o 
   8   3  11        4.49       -8.30     36.91 o 
   9   3  11       15.41       35.95     37.05 o 
  10   3  11       96.82      110.40     32.11 o 
  11   3  11        2.61      -13.14     21.09 o 
 -11   4  11        6.28        3.49     20.09 o 
 -10   4  11       10.76       29.59     29.46 o 
  -9   4  11        0.04        2.18     18.72 o 
  -8   4  11        2.16        5.30     22.35 o 
  -7   4  11        2.22      -19.27     13.37 o 
  -6   4  11        4.80       10.81     18.96 o 
  -5   4  11        3.43       -3.53     18.29 o 
  -4   4  11        0.16        0.76     14.43 o 
  -3   4  11        2.16       -6.98     12.83 o 
  -2   4  11       74.56       76.65     21.77 o 
  -1   4  11        7.37       12.78     24.41 o 
   0   4  11       25.85       52.69     17.79 o 
   1   4  11        0.15      -13.76     12.66 o 
   2   4  11       18.37       45.49     21.97 o 
   3   4  11      199.37      191.43     35.77 o 
   4   4  11       63.78       74.18     20.18 o 
   5   4  11      127.33      129.19     51.23 o 
   6   4  11       61.59       67.32     44.53 o 
   7   4  11       46.47       45.39     30.50 o 
   8   4  11      243.30      299.69    105.00 o 
   9   4  11       17.30      -34.44     22.96 o 
  -7   5  11        3.42       -9.28     30.80 o 
  -6   5  11       20.75       37.93     31.42 o 
  -5   5  11        0.66        5.71     16.70 o 
  -4   5  11       63.67       86.97     27.48 o 
  -3   5  11       19.95       28.40     33.82 o 
  -2   5  11      135.89       97.58     33.98 o 
  -1   5  11       21.60       35.71     32.36 o 
   0   5  11        0.00        5.52     25.22 o 
   1   5  11       18.40       22.82     33.20 o 
   2   5  11       18.46       56.75     37.83 o 
   3   5  11        1.46       18.53     27.62 o 
   4   5  11        2.46       40.47     29.69 o 
   5   5  11        3.71       -8.37     17.72 o 
 -16   0  12      424.54      482.35     80.25 o 
 -15   0  12       17.69       51.87     23.29 o 
 -14   0  12        7.72       15.42     22.43 o 
 -13   0  12       11.91       24.13     32.22 o 
 -12   0  12        4.71        6.65     19.00 o 
 -11   0  12      162.61      155.34     40.04 o 
 -10   0  12      106.64       87.82     26.90 o 
  -9   0  12        0.97       14.42     18.11 o 
  -8   0  12      261.73      334.83     36.62 o 
  -7   0  12      739.62      887.49     47.63 o 
  -6   0  12        9.43       21.11     16.27 o 
  -5   0  12      425.40      384.17     46.38 o 
  -4   0  12      248.84      233.93     26.82 o 
  -3   0  12        0.14       -4.45     11.03 o 
  -2   0  12      606.43      622.98     34.68 o 
  -1   0  12     2649.24     2570.59     63.94 o 
   0   0  12      198.44      195.81     16.01 o 
   1   0  12      733.75      746.81     27.62 o 
   2   0  12      556.20      640.39     28.58 o 
   3   0  12        5.71       18.96     11.98 o 
   4   0  12      353.69      401.78     30.60 o 
   5   0  12       96.05      109.76     20.64 o 
   6   0  12       36.49       58.17     18.79 o 
   7   0  12       12.31       12.48     16.16 o 
   8   0  12      214.47      229.22     28.79 o 
   9   0  12      278.35      294.96     32.88 o 
  10   0  12       53.12       22.49     23.56 o 
  11   0  12       90.42       83.44     23.48 o 
  12   0  12       51.06      -16.82     47.29 o 
  13   0  12        6.84        3.64     26.14 o 
  14   0  12       10.18       42.31     58.90 o 
 -16   1  12       33.92       74.75     20.92 o 
 -15   1  12        2.55       -0.82     16.02 o 
 -14   1  12       80.02       72.17     22.54 o 
 -13   1  12        0.46        0.86     13.39 o 
 -12   1  12        0.28        6.66     14.57 o 
 -11   1  12      292.11      310.15     28.95 o 
 -10   1  12       67.98       53.00     16.87 o 
  -9   1  12      102.20       89.24     18.29 o 
  -8   1  12       60.73       54.25     15.35 o 
  -7   1  12      107.18      128.52     18.03 o 
  -6   1  12        0.88       10.98     10.87 o 
  -5   1  12      105.85      115.25     15.60 o 
  -4   1  12      240.68      243.65     19.54 o 
  -3   1  12      549.49      504.75     23.36 o 
  -2   1  12      321.25      305.65     18.39 o 
  -1   1  12      889.02      898.80     26.80 o 
   0   1  12      173.89      214.10     15.85 o 
   1   1  12       48.20       56.65     12.44 o 
   2   1  12      117.37      107.53     12.48 o 
   3   1  12      142.97      153.43     14.90 o 
   4   1  12        1.23        4.09      9.33 o 
   5   1  12      166.61      152.60     16.68 o 
   6   1  12       15.70       14.42     11.85 o 
   7   1  12      544.16      517.88     27.81 o 
   8   1  12      742.51      825.72     33.52 o 
   9   1  12       46.68       53.36     14.94 o 
  10   1  12        4.96        5.58     16.79 o 
  11   1  12        1.81        9.27     16.30 o 
  12   1  12       52.54       36.07     23.49 o 
  13   1  12        2.89       37.93     25.86 o 
 -15   2  12        0.84        4.10     18.42 o 
 -14   2  12      132.33      129.01     25.70 o 
 -13   2  12       71.05       55.61     18.62 o 
 -12   2  12        5.39       38.47     16.37 o 
 -11   2  12        8.25       10.02     18.15 o 
 -10   2  12      122.07      129.62     19.13 o 
  -9   2  12        6.43       -0.12     12.34 o 
  -8   2  12       37.58       42.25     13.26 o 
  -7   2  12      153.94      173.53     18.65 o 
  -6   2  12       43.35       51.77     13.26 o 
  -5   2  12      306.44      303.81     19.78 o 
  -4   2  12      103.28      126.39     13.58 o 
  -3   2  12      172.85      180.65     14.57 o 
  -2   2  12       24.94       20.69      7.54 o 
  -1   2  12      185.87      194.82     24.07 o 
   0   2  12     1221.54     1167.61     58.23 o 
   1   2  12      220.51      201.67     27.19 o 
   2   2  12       23.78       19.60     15.97 o 
   3   2  12        0.06      -13.31     10.35 o 
   4   2  12     2241.79     2221.20     54.33 o 
   5   2  12       38.08       27.94     13.84 o 
   6   2  12       31.01       55.00     16.18 o 
   7   2  12      180.41      150.74     26.82 o 
   8   2  12        7.27       18.66     18.82 o 
   9   2  12        0.82      -23.25     15.50 o 
  10   2  12        5.49        5.29     17.05 o 
  11   2  12        1.91       36.73     24.64 o 
  12   2  12       10.01      -16.93     20.11 o 
  13   2  12        0.04       -9.12     32.59 o 
 -13   3  12        3.42       11.96     15.50 o 
 -12   3  12       44.09       30.69     16.63 o 
 -11   3  12        1.35       38.01     16.92 o 
 -10   3  12       15.26       -7.20     13.73 o 
  -9   3  12       21.47       28.84     14.93 o 
  -8   3  12        2.82      -16.62     16.05 o 
  -7   3  12        0.41       25.84     13.00 o 
  -6   3  12       24.47       17.51     12.73 o 
  -5   3  12        2.36        4.16     13.85 o 
  -4   3  12        9.77       -0.18     13.54 o 
  -3   3  12       33.26       41.58     16.80 o 
  -2   3  12        7.17        4.28     12.60 o 
  -1   3  12       67.82       80.59     22.13 o 
   0   3  12        1.86      -10.46     13.24 o 
   1   3  12       21.89       11.48     14.00 o 
   2   3  12      245.70      240.72     27.79 o 
   3   3  12      263.24      300.22     35.77 o 
   4   3  12      716.30      692.20     48.70 o 
   5   3  12      221.19      221.82     31.11 o 
   6   3  12       98.97       79.76     21.94 o 
   7   3  12      175.04      165.68     29.93 o 
   8   3  12      109.82      131.55     27.03 o 
   9   3  12      234.80      249.39     44.84 o 
  10   3  12       65.73       61.70     25.78 o 
  11   3  12        5.42       -1.64     19.32 o 
 -11   4  12        3.75       -6.17     16.51 o 
 -10   4  12       16.74       11.49     18.32 o 
  -9   4  12       38.24       29.65     46.20 o 
  -8   4  12        0.13       13.14     17.78 o 
  -7   4  12       29.77       15.37     19.10 o 
  -6   4  12       36.72       55.61     21.62 o 
  -5   4  12       31.72       42.96     19.90 o 
  -4   4  12       21.94       18.44     15.44 o 
  -3   4  12        6.84        4.72     13.36 o 
  -2   4  12       59.99       65.52     19.07 o 
  -1   4  12       29.00        3.88     13.88 o 
   0   4  12        0.22      -11.51     13.89 o 
   1   4  12      294.05      291.61     42.19 o 
   2   4  12       11.66       -6.68     16.15 o 
   3   4  12       73.70      111.01     30.19 o 
   4   4  12       28.25       17.72     16.49 o 
   5   4  12      221.25      243.70     34.54 o 
   6   4  12       21.43       45.20     28.00 o 
   7   4  12       44.95       45.43     27.51 o 
   8   4  12       89.07      150.41     37.25 o 
   9   4  12        4.32       16.63     24.60 o 
  -7   5  12        4.32        0.19     15.37 o 
  -6   5  12       38.73       37.37     43.02 o 
  -5   5  12       24.67       13.88     19.73 o 
  -4   5  12        6.49       42.73     21.91 o 
  -3   5  12      110.95      135.10     50.72 o 
  -2   5  12        1.92       32.59     31.19 o 
  -1   5  12       39.48       32.00     19.59 o 
   0   5  12        4.07       20.76     29.35 o 
   1   5  12       12.24        4.80     29.85 o 
   2   5  12        5.66      -34.99     23.32 o 
   3   5  12       63.94       71.59     40.90 o 
   4   5  12        0.01       27.08     18.34 o 
 -15   1  13       26.04        6.82     16.56 o 
 -14   1  13        1.95       41.55     21.17 o 
 -13   1  13        2.05       -3.03     12.55 o 
 -12   1  13      163.98      169.27     24.52 o 
 -11   1  13       21.59       28.30     16.19 o 
 -10   1  13        0.02       -1.05     13.03 o 
  -9   1  13        7.82        3.32     12.86 o 
  -8   1  13      138.25      157.35     20.01 o 
  -7   1  13       31.93       33.07     13.78 o 
  -6   1  13        2.97       -1.39     10.95 o 
  -5   1  13       57.42       86.33     14.75 o 
  -4   1  13       57.70       55.36     12.82 o 
  -3   1  13      368.50      388.10     22.68 o 
  -2   1  13     2000.47     1919.19     40.96 o 
  -1   1  13      411.35      420.28     21.23 o 
   0   1  13      445.68      492.40     22.53 o 
   1   1  13       76.53       68.79     12.16 o 
   2   1  13      498.16      531.05     22.23 o 
   3   1  13       60.83       48.81     11.75 o 
   4   1  13      406.81      404.70     22.47 o 
   5   1  13      782.88      739.46     28.03 o 
   6   1  13        8.07        0.58     11.03 o 
   7   1  13       65.22       68.58     16.77 o 
   8   1  13        2.25        5.80     12.03 o 
   9   1  13       59.10       58.72     15.00 o 
  10   1  13       62.89       66.61     21.26 o 
  11   1  13        3.31       17.09     16.74 o 
  12   1  13       41.92       58.40     32.48 o 
  13   1  13        7.67        6.61     23.57 o 
 -15   2  13        7.32       39.14     17.79 o 
 -14   2  13       43.45       39.12     17.84 o 
 -13   2  13       16.76       29.33     16.65 o 
 -12   2  13       13.09       22.49     15.05 o 
 -11   2  13        3.17       22.66     15.53 o 
 -10   2  13        3.50       -1.66     10.94 o 
  -9   2  13       45.18       52.67     15.31 o 
  -8   2  13        0.01       -7.27     11.11 o 
  -7   2  13        4.36       10.30     11.08 o 
  -6   2  13       10.43        4.70     10.99 o 
  -5   2  13       16.37       11.43     11.04 o 
  -4   2  13        0.55        7.40     10.44 o 
  -3   2  13       57.98       48.21     11.91 o 
  -2   2  13      703.72      734.43     25.40 o 
  -1   2  13       24.40       25.27     15.97 o 
   0   2  13       27.60       27.57     15.36 o 
   1   2  13        1.42       -6.17     19.22 o 
   2   2  13       71.89       90.22     19.46 o 
   3   2  13      143.44      139.99     20.16 o 
   4   2  13     1320.12     1339.26     44.37 o 
   5   2  13      325.73      324.91     27.56 o 
   6   2  13      307.79      336.00     28.68 o 
   7   2  13      958.37      900.36     53.81 o 
   8   2  13        0.29        9.55     19.90 o 
   9   2  13       36.16       20.99     17.52 o 
  10   2  13       38.37       68.65     22.84 o 
  11   2  13       77.09       71.48     44.33 o 
  12   2  13       14.56      -22.12     23.47 o 
 -13   3  13        4.58       11.42     14.13 o 
 -12   3  13        8.04        6.67     12.99 o 
 -11   3  13       14.03       -5.72     22.46 o 
 -10   3  13        1.06       -4.57     14.37 o 
  -9   3  13        0.98      -10.75     14.49 o 
  -8   3  13        7.43       -2.67     13.29 o 
  -7   3  13        6.95       13.03     15.44 o 
  -6   3  13       85.00       73.08     20.18 o 
  -5   3  13       49.73       36.19     16.02 o 
  -4   3  13      101.81      121.91     22.41 o 
  -3   3  13      116.11       80.63     20.30 o 
  -2   3  13       14.47       12.42     17.23 o 
  -1   3  13       33.12       28.15     16.08 o 
   0   3  13        0.30       -6.27     13.61 o 
   1   3  13      530.42      520.36     38.68 o 
   2   3  13      161.84      170.95     26.44 o 
   3   3  13       45.39       50.30     17.09 o 
   4   3  13       87.49       85.53     22.88 o 
   5   3  13      129.55      130.43     28.46 o 
   6   3  13      241.14      270.81     34.72 o 
   7   3  13      131.36      122.86     26.35 o 
   8   3  13        1.80       19.06     17.02 o 
   9   3  13        1.58       15.16     24.25 o 
  10   3  13        0.64      -15.72     28.68 o 
  11   3  13        1.24        1.65     19.17 o 
 -11   4  13        0.32        4.86     17.72 o 
 -10   4  13        0.04       -1.54     16.02 o 
  -9   4  13        0.03       -6.12     15.05 o 
  -8   4  13        0.01       16.77     18.17 o 
  -7   4  13       28.78       34.64     22.79 o 
  -6   4  13        3.85       26.23     20.79 o 
  -5   4  13        5.15       -8.76     15.07 o 
  -4   4  13       10.23        9.76     15.24 o 
  -3   4  13        9.37       19.63     14.66 o 
  -2   4  13        3.82       10.73     18.24 o 
  -1   4  13        0.35       18.42     15.69 o 
   0   4  13      407.53      418.12     39.44 o 
   1   4  13      237.18      310.54     61.19 o 
   2   4  13       16.73       27.09     21.17 o 
   3   4  13      216.04      243.65     40.91 o 
   4   4  13       72.47       74.81     21.45 o 
   5   4  13      257.57      259.32     35.21 o 
   6   4  13       81.37       86.24     22.45 o 
   7   4  13       44.56       15.66     37.39 o 
   8   4  13       20.34       44.70     27.56 o 
  -6   5  13        8.93        7.55     34.37 o 
  -5   5  13        6.92      -24.22     16.14 o 
  -4   5  13        2.00       34.13     19.07 o 
  -3   5  13       12.61       30.08     37.94 o 
  -2   5  13       11.37       43.36     27.96 o 
  -1   5  13       55.77       33.85     18.99 o 
   0   5  13        0.12        9.49     17.34 o 
   1   5  13       21.71       19.81     31.58 o 
   2   5  13        4.87       10.55     30.41 o 
   3   5  13       14.76       -1.06     25.28 o 
 -15   0  14       15.35      -26.25     54.21 o 
 -14   0  14       32.44      -10.01     20.67 o 
 -13   0  14        0.59      -10.99     18.62 o 
 -12   0  14        1.78       29.63     22.42 o 
 -11   0  14       35.79       19.44     22.37 o 
 -10   0  14      155.97      135.29     32.14 o 
  -9   0  14      104.57      125.55     35.30 o 
  -8   0  14      164.88      201.08     32.52 o 
  -7   0  14       74.64       58.20     21.26 o 
  -6   0  14      207.45      256.24     32.93 o 
  -5   0  14      312.01      324.45     33.86 o 
  -4   0  14      680.80      692.61     41.36 o 
  -3   0  14      136.89      161.01     27.15 o 
  -2   0  14      407.56      397.70     33.87 o 
  -1   0  14        3.81        6.83     13.61 o 
   0   0  14       10.78       -1.22     10.22 o 
   1   0  14     1407.43     1479.47     39.91 o 
   2   0  14       82.49       78.82     16.28 o 
   3   0  14        0.24        3.88     12.36 o 
   4   0  14       53.53       66.40     18.31 o 
   5   0  14      196.75      220.74     26.31 o 
   6   0  14        4.62       -0.87     16.47 o 
   7   0  14       12.39       42.60     18.80 o 
   8   0  14       38.92       42.97     19.48 o 
   9   0  14       52.41       28.77     19.04 o 
  10   0  14      386.68      427.50     40.61 o 
  11   0  14       50.65       65.03     23.37 o 
  12   0  14       45.90       47.63     35.77 o 
  13   0  14        0.01       13.55     62.55 o 
 -15   1  14       20.82       24.26     20.39 o 
 -14   1  14       55.57       45.49     20.17 o 
 -13   1  14        8.28       40.70     16.95 o 
 -12   1  14       23.24       22.23     22.35 o 
 -11   1  14       13.07       16.88     15.05 o 
 -10   1  14       47.11       65.01     17.62 o 
  -9   1  14       51.75       43.78     16.97 o 
  -8   1  14      120.55      134.22     19.28 o 
  -7   1  14        0.27       13.00     12.38 o 
  -6   1  14        0.80       -9.56     11.25 o 
  -5   1  14        1.55      -12.31     10.13 o 
  -4   1  14      687.79      674.61     29.64 o 
  -3   1  14       41.24       43.02     12.06 o 
  -2   1  14       59.80       45.40     12.91 o 
  -1   1  14        0.35       -4.87      7.92 o 
   0   1  14       16.48       15.39     14.20 o 
   1   1  14       70.58       69.58     11.82 o 
   2   1  14      224.62      228.71     17.64 o 
   3   1  14      256.81      250.28     19.00 o 
   4   1  14       76.09       89.26     14.71 o 
   5   1  14      399.04      415.70     24.49 o 
   6   1  14      102.15       89.65     16.16 o 
   7   1  14       41.36       47.56     14.78 o 
   8   1  14       36.41       29.23     13.36 o 
   9   1  14        4.72      -16.72     11.14 o 
  10   1  14       32.91        7.06     18.85 o 
  11   1  14       40.29       65.14     23.62 o 
  12   1  14       15.97       22.09     27.64 o 
 -14   2  14       15.16       23.87     29.06 o 
 -13   2  14       94.09       78.33     31.73 o 
 -12   2  14       15.55       23.15     17.33 o 
 -11   2  14        1.87        2.48     14.76 o 
 -10   2  14        5.81       19.28     13.81 o 
  -9   2  14        1.47       -8.25     12.08 o 
  -8   2  14       37.74       45.25     16.06 o 
  -7   2  14       50.81       36.59     14.76 o 
  -6   2  14       64.01       60.40     15.24 o 
  -5   2  14        0.12       21.96     12.80 o 
  -4   2  14      628.51      625.42     28.68 o 
  -3   2  14       56.50       64.84     12.55 o 
  -2   2  14       15.59       12.42      8.35 o 
  -1   2  14       13.70       17.16     15.85 o 
   0   2  14       68.28       91.96     20.65 o 
   1   2  14        9.43        6.18     22.13 o 
   2   2  14       14.17       -1.91     12.60 o 
   3   2  14        1.43       -0.36     11.68 o 
   4   2  14      128.79      166.43     27.34 o 
   5   2  14        0.19      -16.45     10.97 o 
   6   2  14      295.79      354.33     55.68 o 
   7   2  14       90.63       61.89     22.45 o 
   8   2  14       63.96       18.60     19.30 o 
   9   2  14        3.57       10.92     17.57 o 
  10   2  14       78.13       58.08     22.73 o 
  11   2  14        6.52        4.38     38.59 o 
  12   2  14       24.03      -19.46     28.85 o 
 -13   3  14        2.53       29.77     18.47 o 
 -12   3  14        0.15       -0.38     14.33 o 
 -11   3  14        0.42       20.92     15.77 o 
 -10   3  14        0.00       17.56     22.48 o 
  -9   3  14        5.27       -0.05     18.50 o 
  -8   3  14       40.30       38.03     15.21 o 
  -7   3  14       47.19       57.54     20.13 o 
  -6   3  14        0.26       -1.06     20.56 o 
  -5   3  14       14.12       14.68     14.31 o 
  -4   3  14      179.32      168.55     25.12 o 
  -3   3  14       13.37       14.95     16.00 o 
  -2   3  14      273.71      236.58     29.27 o 
  -1   3  14      198.76      219.09     29.15 o 
   0   3  14        8.04       20.39     15.77 o 
   1   3  14      549.79      596.03     42.24 o 
   2   3  14     2258.68     2203.31     78.00 o 
   3   3  14       43.99       46.34     16.13 o 
   4   3  14      162.80      187.58     28.67 o 
   5   3  14      797.74      688.93     51.27 o 
   6   3  14      204.98      210.48     40.06 o 
   7   3  14        0.13      -21.13     14.09 o 
   8   3  14       65.87       71.27     22.40 o 
   9   3  14       45.35       27.61     20.54 o 
  10   3  14       46.57       30.50     46.71 o 
 -10   4  14       33.61       35.82     19.54 o 
  -9   4  14        9.91       37.75     18.72 o 
  -8   4  14        1.66       31.27     33.51 o 
  -7   4  14       16.11       37.97     20.93 o 
  -6   4  14       71.64       65.99     26.00 o 
  -5   4  14        2.43       18.52     14.38 o 
  -4   4  14       42.29       20.04     16.32 o 
  -3   4  14       66.46       59.22     18.69 o 
  -2   4  14       94.36       97.35     24.11 o 
  -1   4  14       27.16       38.69     18.06 o 
   0   4  14        0.33       -4.74     15.66 o 
   1   4  14       58.57       55.32     23.46 o 
   2   4  14        6.06       24.04     35.54 o 
   3   4  14       97.38      113.31     23.61 o 
   4   4  14        0.21       15.65     15.91 o 
   5   4  14       50.95       38.35     17.95 o 
   6   4  14       23.18       33.89     16.09 o 
   7   4  14        8.41      -23.83     22.01 o 
  -5   5  14       29.29       23.99     39.87 o 
  -4   5  14       34.17       30.74     28.57 o 
  -3   5  14        3.58       22.53     18.36 o 
  -2   5  14       85.08       96.93     39.56 o 
  -1   5  14       13.33       22.36     17.86 o 
   0   5  14        0.02       18.41     17.68 o 
   1   5  14        7.95       14.91     17.66 o 
   2   5  14       22.29       -6.12     16.29 o 
 -15   1  15       35.21       33.77     16.99 o 
 -14   1  15        7.00       21.60     19.99 o 
 -13   1  15       10.16       25.27     17.83 o 
 -12   1  15        6.52       -9.35     13.37 o 
 -11   1  15        2.62        0.67     13.71 o 
 -10   1  15        5.12       -1.11     13.34 o 
  -9   1  15       20.35       12.47     13.86 o 
  -8   1  15        6.36        5.06     13.43 o 
  -7   1  15       39.90       52.05     15.28 o 
  -6   1  15      450.21      455.99     29.24 o 
  -5   1  15       52.62       71.62     15.37 o 
  -4   1  15       66.12       57.45     17.77 o 
  -3   1  15       27.24       16.89     15.17 o 
  -2   1  15      203.37      186.53     18.88 o 
  -1   1  15      191.29      201.20     18.74 o 
   0   1  15       69.36       73.81     18.75 o 
   1   1  15       42.21       40.45     10.95 o 
   2   1  15      402.53      468.52     25.46 o 
   3   1  15      312.40      358.75     22.24 o 
   4   1  15       38.05       34.08     12.57 o 
   5   1  15      183.36      181.80     19.03 o 
   6   1  15      135.14      133.01     17.74 o 
   7   1  15       45.45       37.18     16.24 o 
   8   1  15        5.76        7.29     13.01 o 
   9   1  15      146.05      128.35     22.81 o 
  10   1  15      228.76      285.70     36.68 o 
  11   1  15        1.89       -9.44     17.54 o 
  12   1  15        2.32       10.21     22.45 o 
 -14   2  15       10.09       -0.27     13.68 o 
 -13   2  15        0.20       -9.00     12.79 o 
 -12   2  15        8.70       22.14     15.67 o 
 -11   2  15        0.03       19.42     16.33 o 
 -10   2  15        5.06       12.82     13.33 o 
  -9   2  15        6.20        3.75     12.77 o 
  -8   2  15        6.75        0.25     13.01 o 
  -7   2  15       23.93       19.35     13.65 o 
  -6   2  15      149.60      152.56     20.36 o 
  -5   2  15      397.04      387.79     26.98 o 
  -4   2  15      412.97      424.29     25.30 o 
  -3   2  15       78.74       98.33     21.77 o 
  -2   2  15      115.34       95.80     25.06 o 
  -1   2  15      154.85      134.46     23.76 o 
   0   2  15      500.02      463.61     37.14 o 
   1   2  15      473.68      459.98     36.85 o 
   2   2  15      808.97      778.01     38.63 o 
   3   2  15     1253.06     1226.17     50.11 o 
   4   2  15     1010.14     1060.32     43.33 o 
   5   2  15      237.26      244.63     26.79 o 
   6   2  15        0.01       -4.12     12.80 o 
   7   2  15      140.85      113.77     26.34 o 
   8   2  15      184.51      188.58     31.13 o 
   9   2  15       16.10        2.49     17.79 o 
  10   2  15       51.92       65.56     24.68 o 
  11   2  15       22.69       55.66     20.18 o 
 -12   3  15        7.77       33.32     24.64 o 
 -11   3  15        0.01       -1.85     14.82 o 
 -10   3  15        6.14      -10.64     16.75 o 
  -9   3  15        9.03       19.40     19.29 o 
  -8   3  15       11.73        8.20     14.36 o 
  -7   3  15       60.42       31.30     18.06 o 
  -6   3  15       51.53       58.53     18.06 o 
  -5   3  15       49.79       24.58     15.50 o 
  -4   3  15       58.29       67.36     19.91 o 
  -3   3  15       37.91       44.33     18.54 o 
  -2   3  15      128.17      127.88     24.87 o 
  -1   3  15      157.10      162.17     27.71 o 
   0   3  15       12.51        4.29     14.50 o 
   1   3  15      664.71      727.32     47.23 o 
   2   3  15        1.04        4.32     13.06 o 
   3   3  15      250.61      281.28     28.87 o 
   4   3  15       38.38       28.21     17.25 o 
   5   3  15        9.25       16.11     15.48 o 
   6   3  15        7.07       10.77     14.43 o 
   7   3  15        2.37        6.34     20.08 o 
   8   3  15       49.32        9.33     21.00 o 
   9   3  15       97.75       99.89     33.67 o 
 -10   4  15        5.19       -5.27     16.24 o 
  -9   4  15        5.79       33.10     20.32 o 
  -8   4  15        0.05      -11.05     16.32 o 
  -7   4  15        0.20      -21.57     25.95 o 
  -6   4  15        7.35       13.26     19.00 o 
  -5   4  15       13.19        8.70     13.94 o 
  -4   4  15       12.60        2.76     15.41 o 
  -3   4  15      237.16      256.22     52.51 o 
  -2   4  15        4.82        6.16     16.67 o 
  -1   4  15       15.49       45.69     17.18 o 
   0   4  15      282.18      273.58     34.57 o 
   1   4  15      203.04      202.99     36.92 o 
   2   4  15       47.61       56.11     22.23 o 
   3   4  15       14.02       39.01     18.18 o 
   4   4  15       10.80        4.17     14.96 o 
   5   4  15        0.01        2.95     16.89 o 
   6   4  15        1.73        8.30     18.35 o 
   7   4  15       52.14       44.31     16.20 o 
  -3   5  15        9.65       36.21     25.61 o 
  -2   5  15       13.02       42.52     25.67 o 
  -1   5  15        1.04        9.79     18.13 o 
   0   5  15       35.54       65.83     23.06 o 
 -15   0  16       19.04        4.69     32.17 o 
 -14   0  16        7.16       -7.28     18.16 o 
 -13   0  16       15.52       29.73     23.46 o 
 -12   0  16        1.26       30.11     21.74 o 
 -11   0  16       44.28       56.50     35.68 o 
 -10   0  16       13.14       30.35     22.86 o 
  -9   0  16       27.56       27.33     21.34 o 
  -8   0  16       13.20       25.51     20.31 o 
  -7   0  16       11.42       20.70     17.72 o 
  -6   0  16      218.36      189.10     43.86 o 
  -5   0  16       64.66       40.10     20.01 o 
  -4   0  16        6.76       17.31     21.29 o 
  -3   0  16        4.29       14.11     14.59 o 
  -2   0  16      891.68      834.49     44.44 o 
  -1   0  16      321.42      307.31     21.13 o 
   0   0  16      770.51      736.06     29.87 o 
   1   0  16        0.91       12.35     12.87 o 
   2   0  16       10.34       31.62     15.45 o 
   3   0  16       68.35       73.82     18.99 o 
   4   0  16      101.42      100.72     21.39 o 
   5   0  16        1.91       14.26     16.94 o 
   6   0  16       61.95       57.58     19.24 o 
   7   0  16       96.42       66.18     20.57 o 
   8   0  16      396.61      341.18     35.25 o 
   9   0  16       44.09       33.64     21.54 o 
  10   0  16       35.88       55.64     22.46 o 
  11   0  16        6.52       22.22     20.00 o 
  12   0  16        3.71        5.72     38.89 o 
 -15   1  16        1.24        0.35     16.69 o 
 -14   1  16        4.73        5.90     15.45 o 
 -13   1  16        2.01       -8.92     19.03 o 
 -12   1  16       22.02       36.71     15.56 o 
 -11   1  16       31.88       34.64     16.59 o 
 -10   1  16       40.19       28.34     17.48 o 
  -9   1  16       21.99       18.60     14.71 o 
  -8   1  16       35.50       34.04     15.08 o 
  -7   1  16      172.47      177.06     21.84 o 
  -6   1  16       18.23       29.13     13.51 o 
  -5   1  16        4.69        7.64     11.27 o 
  -4   1  16       34.84       48.33     13.66 o 
  -3   1  16       22.80       12.15     12.00 o 
  -2   1  16      282.88      292.05     22.71 o 
  -1   1  16      345.36      372.86     33.73 o 
   0   1  16      199.71      191.05     19.56 o 
   1   1  16        4.68       13.46      9.46 o 
   2   1  16       78.68       72.97     13.12 o 
   3   1  16       47.76       38.15     12.93 o 
   4   1  16      156.86      179.95     19.38 o 
   5   1  16        1.77       15.28     12.12 o 
   6   1  16       37.43       16.97     15.47 o 
   7   1  16      429.80      373.95     31.96 o 
   8   1  16      160.20      159.65     24.35 o 
   9   1  16        0.33        2.60     16.84 o 
  10   1  16        0.08        1.15     17.56 o 
  11   1  16        8.08      -13.63     19.34 o 
 -14   2  16        0.37       22.00     15.61 o 
 -13   2  16        0.66      -17.73     16.00 o 
 -12   2  16        1.81        5.54     14.45 o 
 -11   2  16        3.38       25.97     14.45 o 
 -10   2  16        0.57      -16.47     11.42 o 
  -9   2  16        0.04      -12.53     12.26 o 
  -8   2  16       34.71       32.02     14.24 o 
  -7   2  16       77.74       96.17     19.01 o 
  -6   2  16        2.93        2.00     13.00 o 
  -5   2  16       43.77       23.42     13.73 o 
  -4   2  16        1.16      -16.14     14.55 o 
  -3   2  16       44.07       31.94     17.63 o 
  -2   2  16       53.65       50.68     18.81 o 
  -1   2  16      267.48      262.25     31.26 o 
   0   2  16      289.45      355.86     35.40 o 
   1   2  16       39.97       50.27     29.56 o 
   2   2  16      244.41      240.18     25.97 o 
   3   2  16       38.09       47.02     15.93 o 
   4   2  16      646.79      787.09     41.40 o 
   5   2  16      375.00      337.00     30.48 o 
   6   2  16       63.47       93.05     19.84 o 
   7   2  16        3.24       12.03     20.96 o 
   8   2  16       99.94       90.84     25.03 o 
   9   2  16        1.67        8.35     17.07 o 
  10   2  16        1.50       -6.93     16.54 o 
 -12   3  16       18.30       45.87     28.26 o 
 -11   3  16       15.46       11.67     17.52 o 
 -10   3  16       11.24       -0.60     19.28 o 
  -9   3  16       21.80       17.90     27.76 o 
  -8   3  16       17.56       29.26     15.84 o 
  -7   3  16      262.86      244.84     30.22 o 
  -6   3  16      191.42      203.96     28.08 o 
  -5   3  16       50.40       69.81     19.77 o 
  -4   3  16        3.46       19.95     17.24 o 
  -3   3  16        1.10       16.90     16.59 o 
  -2   3  16      109.90       79.55     24.15 o 
  -1   3  16      896.17      925.13     53.23 o 
   0   3  16      264.21      267.72     35.35 o 
   1   3  16       65.80       62.77     20.20 o 
   2   3  16      997.20      978.50     53.68 o 
   3   3  16      135.71      180.13     24.57 o 
   4   3  16       44.70       53.82     25.37 o 
   5   3  16      146.37      189.22     29.90 o 
   6   3  16       28.92       34.57     27.42 o 
   7   3  16       27.93       34.35     21.04 o 
   8   3  16       43.92       49.29     19.07 o 
   9   3  16       14.40        3.58     16.55 o 
  -9   4  16       45.43       42.18     20.56 o 
  -8   4  16        0.03       17.10     17.33 o 
  -7   4  16        4.27       -0.23     18.14 o 
  -6   4  16       14.48       -2.03     25.70 o 
  -5   4  16        1.91       21.48     15.78 o 
  -4   4  16       14.90       32.72     17.71 o 
  -3   4  16        1.07      -16.65     13.66 o 
  -2   4  16       43.99       43.41     19.02 o 
  -1   4  16      121.04      109.79     25.48 o 
   0   4  16        7.83        5.63     15.63 o 
   1   4  16        1.71       16.95     17.59 o 
   2   4  16       42.14       36.50     21.23 o 
   3   4  16       41.53      102.18     22.38 o 
   4   4  16       52.58       38.44     18.11 o 
   5   4  16        1.47       15.07     14.63 o 
   6   4  16       16.77       14.15     14.97 o 
 -14   1  17        0.58       13.90     14.71 o 
 -13   1  17        0.00        1.74     13.86 o 
 -12   1  17        0.85       13.78     14.32 o 
 -11   1  17       22.99       23.60     15.71 o 
 -10   1  17        6.35        5.83     13.70 o 
  -9   1  17       28.44       15.13     14.52 o 
  -8   1  17        5.30      -17.13     14.45 o 
  -7   1  17        0.75      -13.25     11.36 o 
  -6   1  17       11.67        9.14     13.04 o 
  -5   1  17      318.50      297.87     25.69 o 
  -4   1  17       29.66       16.81     12.43 o 
  -3   1  17       94.76       99.11     17.43 o 
  -2   1  17       27.45        5.70     11.39 o 
  -1   1  17        0.07        5.67      9.96 o 
   0   1  17      686.42      661.37     31.09 o 
   1   1  17        3.20      -12.80      8.53 o 
   2   1  17     1382.75     1285.94     36.08 o 
   3   1  17       60.30       60.04     14.14 o 
   4   1  17       66.83       55.38     16.61 o 
   5   1  17       24.76       27.71     15.29 o 
   6   1  17      616.20      545.79     36.59 o 
   7   1  17      100.19       98.96     20.77 o 
   8   1  17       39.74       36.39     21.49 o 
   9   1  17        1.44        7.82     16.98 o 
  10   1  17        0.88      -19.21     17.32 o 
  11   1  17        0.16       11.77     18.35 o 
 -13   2  17        9.73       13.73     14.33 o 
 -12   2  17        0.19       14.21     13.81 o 
 -11   2  17        1.02      -18.59     12.44 o 
 -10   2  17       29.75       36.46     14.97 o 
  -9   2  17      169.09      168.19     22.75 o 
  -8   2  17       13.17       20.46     13.24 o 
  -7   2  17      112.77      109.06     19.43 o 
  -6   2  17       14.29       23.55     18.05 o 
  -5   2  17        6.08       -7.67     15.58 o 
  -4   2  17        0.56       -5.24     15.18 o 
  -3   2  17      305.75      301.65     34.01 o 
  -2   2  17       16.08       11.34     15.76 o 
  -1   2  17      725.88      749.09     47.27 o 
   0   2  17     1031.88      929.80     63.59 o 
   1   2  17        2.55       -2.57     14.31 o 
   2   2  17      165.21      133.55     21.04 o 
   3   2  17       26.57       30.22     19.46 o 
   4   2  17      156.28      172.91     24.20 o 
   5   2  17      152.43      132.63     21.92 o 
   6   2  17       32.61       51.09     20.93 o 
   7   2  17       10.04        6.60     19.34 o 
   8   2  17       12.56       10.13     18.63 o 
   9   2  17        0.55       -8.06     15.14 o 
  10   2  17        2.01        0.65     20.18 o 
 -11   3  17        9.59       26.71     20.14 o 
 -10   3  17        0.54       -8.60     15.34 o 
  -9   3  17       32.03       36.46     21.83 o 
  -8   3  17       25.93       29.16     18.75 o 
  -7   3  17       87.89       64.43     19.20 o 
  -6   3  17        4.34       18.59     15.93 o 
  -5   3  17       99.97       92.96     23.77 o 
  -4   3  17      174.02      163.28     28.20 o 
  -3   3  17       30.37       35.30     19.80 o 
  -2   3  17      146.73      144.19     25.91 o 
  -1   3  17       77.97      142.25     25.90 o 
   0   3  17        0.10       44.52     18.33 o 
   1   3  17      158.87      199.06     30.56 o 
   2   3  17        4.37       14.00     12.71 o 
   3   3  17       84.23       73.05     18.95 o 
   4   3  17       12.55       15.98     14.99 o 
   5   3  17      106.35      113.44     24.20 o 
   6   3  17       69.08       56.25     20.62 o 
   7   3  17        4.21      -19.94     13.29 o 
   8   3  17        7.86       -7.84     23.51 o 
  -8   4  17        2.82        0.29     15.92 o 
  -7   4  17       13.08       26.95     17.10 o 
  -6   4  17       15.94       -8.22     13.79 o 
  -5   4  17        1.18       11.25     14.96 o 
  -4   4  17       17.84       37.78     18.13 o 
  -3   4  17      211.62      231.86     33.88 o 
  -2   4  17      240.90      241.36     76.20 o 
  -1   4  17      252.61      307.78     36.88 o 
   0   4  17       26.00       10.33     16.15 o 
   1   4  17       37.67       55.94     22.42 o 
   2   4  17       44.37        7.82     36.13 o 
   3   4  17       29.24       25.21     14.83 o 
   4   4  17       15.21        8.33     22.21 o 
   5   4  17       58.23       53.73     20.10 o 
 -14   0  18        1.15       12.16     25.92 o 
 -13   0  18        4.73        9.39     43.64 o 
 -12   0  18       13.45        0.31     28.21 o 
 -11   0  18       11.42       18.92     20.87 o 
 -10   0  18        1.12       33.44     24.25 o 
  -9   0  18       59.73       78.33     34.71 o 
  -8   0  18       19.29       15.38     19.82 o 
  -7   0  18       84.46      122.30     28.71 o 
  -6   0  18       31.38       62.34     23.24 o 
  -5   0  18        8.52        1.55     18.39 o 
  -4   0  18     1075.18     1109.05     57.50 o 
  -3   0  18      195.11      167.35     30.34 o 
  -2   0  18      568.14      635.44     46.83 o 
  -1   0  18       74.71      110.00     24.71 o 
   0   0  18     1117.26     1029.91     93.40 o 
   1   0  18       98.70       86.76     24.71 o 
   2   0  18       63.14       15.44     18.84 o 
   3   0  18        0.63       -3.98     16.99 o 
   4   0  18        0.72       11.86     15.06 o 
   5   0  18      775.62      712.19     52.95 o 
   6   0  18       53.85       59.57     24.47 o 
   7   0  18       11.98       19.23     19.26 o 
   8   0  18       19.95        6.99     21.51 o 
   9   0  18        5.96        8.30     31.75 o 
  10   0  18       34.41       36.76     24.35 o 
 -14   1  18        1.86       14.51     15.15 o 
 -13   1  18        1.43       10.28     14.29 o 
 -12   1  18       16.31        9.67     14.60 o 
 -11   1  18        1.41        7.17     14.24 o 
 -10   1  18       26.80       15.48     14.31 o 
  -9   1  18        4.52       -3.78     12.70 o 
  -8   1  18      145.98      151.35     22.34 o 
  -7   1  18        5.27      -11.25     10.41 o 
  -6   1  18       23.08       17.40     13.34 o 
  -5   1  18      288.35      275.72     26.04 o 
  -4   1  18      341.10      289.66     25.85 o 
  -3   1  18      355.05      349.47     27.00 o 
  -2   1  18      184.64      181.29     21.06 o 
  -1   1  18      129.80      138.07     19.02 o 
   0   1  18      477.29      539.31     35.06 o 
   1   1  18      840.66      846.87     31.17 o 
   2   1  18        7.59        4.75     12.62 o 
   3   1  18       97.22       54.45     20.16 o 
   4   1  18      103.49       65.60     17.97 o 
   5   1  18      104.44      125.49     21.77 o 
   6   1  18       42.67       49.00     17.68 o 
   7   1  18        0.67      -18.49     12.33 o 
   8   1  18        6.97       29.44     15.89 o 
   9   1  18       24.02        3.25     16.93 o 
  10   1  18        2.42      -20.54     15.93 o 
 -13   2  18        9.70       19.27     16.21 o 
 -12   2  18       19.83       26.17     19.46 o 
 -11   2  18        1.66       16.67     13.84 o 
 -10   2  18        0.98       10.27     13.54 o 
  -9   2  18       13.65       18.09     13.43 o 
  -8   2  18        3.74        2.84     15.76 o 
  -7   2  18       26.76       21.68     19.29 o 
  -6   2  18      109.08      106.10     29.55 o 
  -5   2  18       70.89       70.47     22.52 o 
  -4   2  18        0.51       -2.03     16.86 o 
  -3   2  18      356.10      314.00     35.18 o 
  -2   2  18      103.12       89.15     24.22 o 
  -1   2  18      154.75      145.60     27.60 o 
   0   2  18      365.21      381.20     37.84 o 
   1   2  18       83.71      114.03     20.28 o 
   2   2  18      779.35      810.09     42.21 o 
   3   2  18       96.98      101.43     19.76 o 
   4   2  18      177.09      181.34     25.66 o 
   5   2  18        5.39       25.17     15.58 o 
   6   2  18        5.03      -22.06     14.87 o 
   7   2  18        8.42      -20.42     15.89 o 
   8   2  18        6.90      -14.14     19.26 o 
   9   2  18       29.61       34.69     20.72 o 
 -11   3  18       42.59        5.51     19.46 o 
 -10   3  18       17.61       50.09     41.88 o 
  -9   3  18      101.11       96.28     41.80 o 
  -8   3  18        0.43        4.54     15.21 o 
  -7   3  18        0.72       13.80     18.25 o 
  -6   3  18       27.44       12.08     16.98 o 
  -5   3  18       94.42      110.60     25.30 o 
  -4   3  18       70.58       65.24     22.48 o 
  -3   3  18      138.84      141.14     27.36 o 
  -2   3  18       40.81       65.84     22.42 o 
  -1   3  18       70.23       64.40     27.35 o 
   0   3  18      108.98      122.94     24.70 o 
   1   3  18      179.87      226.54     31.55 o 
   2   3  18       72.33       74.96     17.44 o 
   3   3  18        2.21        9.00     15.06 o 
   4   3  18       12.31       30.70     17.44 o 
   5   3  18        1.82       11.42     17.71 o 
   6   3  18        1.39       28.31     17.61 o 
   7   3  18        2.88       -9.91     14.67 o 
  -7   4  18       12.75      -10.57     27.37 o 
  -6   4  18        0.43        8.21     17.43 o 
  -5   4  18        2.65       -6.22     13.27 o 
  -4   4  18       16.06       22.25     15.27 o 
  -3   4  18       68.58       59.79     20.96 o 
  -2   4  18        0.30       36.16     23.61 o 
  -1   4  18      217.88      231.20     32.99 o 
   0   4  18       16.88       40.30     20.85 o 
   1   4  18        0.72        3.50     16.50 o 
   2   4  18        2.48        2.52     23.65 o 
   3   4  18       31.62       59.46     19.40 o 
   4   4  18        0.03       -5.78     15.92 o 
 -13   1  19        7.05        5.29     13.33 o 
 -12   1  19        0.29        8.67     11.92 o 
 -11   1  19       43.89       43.55     17.75 o 
 -10   1  19        0.03       -1.02     12.95 o 
  -9   1  19        0.07        6.80     13.02 o 
  -8   1  19      125.38      129.36     21.23 o 
  -7   1  19       22.91       33.53     14.29 o 
  -6   1  19       45.93       52.27     16.18 o 
  -5   1  19       38.79       52.54     16.16 o 
  -4   1  19      347.54      382.81     29.19 o 
  -3   1  19      456.30      482.69     37.84 o 
  -2   1  19      969.43      949.71     39.32 o 
  -1   1  19     1030.33      906.58     36.78 o 
   0   1  19      217.03      236.04     22.47 o 
   1   1  19       36.41       33.67     15.31 o 
   2   1  19       50.34       71.48     17.96 o 
   3   1  19      462.72      463.91     33.37 o 
   4   1  19        0.04        8.44     14.14 o 
   5   1  19      198.68      173.42     24.48 o 
   6   1  19        2.68       33.73     17.39 o 
   7   1  19       19.82       11.69     16.13 o 
   8   1  19        3.96        6.68     16.92 o 
   9   1  19        1.78       -5.98     17.39 o 
 -12   2  19       12.89       -4.22     15.80 o 
 -11   2  19       11.92       40.93     19.47 o 
 -10   2  19       40.66       49.36     20.29 o 
  -9   2  19       10.06        2.04     15.48 o 
  -8   2  19        1.29        2.04     16.28 o 
  -7   2  19        1.06       -6.81     15.55 o 
  -6   2  19       30.60       44.98     21.17 o 
  -5   2  19       86.71      101.54     24.41 o 
  -4   2  19       86.91       68.74     21.64 o 
  -3   2  19      116.14      132.35     26.72 o 
  -2   2  19       54.81       40.95     19.14 o 
  -1   2  19        5.10       13.61     19.02 o 
   0   2  19      111.06       86.34     22.62 o 
   1   2  19        0.22        5.90     12.28 o 
   2   2  19        8.97       16.04     16.25 o 
   3   2  19        0.10       -6.13     13.16 o 
   4   2  19        5.27       12.57     14.20 o 
   5   2  19        6.50       12.30     15.14 o 
   6   2  19        1.07      -19.56     15.34 o 
   7   2  19        3.17       -8.24     23.42 o 
   8   2  19        2.36      -17.51     15.35 o 
 -10   3  19       17.21       15.11     25.95 o 
  -9   3  19        6.36        9.42     20.67 o 
  -8   3  19       64.11       85.25     21.80 o 
  -7   3  19       30.07        8.46     16.10 o 
  -6   3  19       10.29        6.66     17.01 o 
  -5   3  19        0.93       -1.73     15.85 o 
  -4   3  19        3.93        4.48     16.88 o 
  -3   3  19        9.30        2.10     15.79 o 
  -2   3  19        8.81       30.84     18.56 o 
  -1   3  19       84.96       98.19     32.41 o 
   0   3  19       70.88       57.38     36.21 o 
   1   3  19        6.67       30.82     18.26 o 
   2   3  19        9.52       33.82     14.92 o 
   3   3  19       35.52       51.70     18.51 o 
   4   3  19       31.39       14.51     25.84 o 
   5   3  19       20.91       32.39     16.03 o 
   6   3  19       15.94      -20.44     13.63 o 
  -6   4  19      108.59      118.73     32.24 o 
  -5   4  19        5.51       40.28     18.22 o 
  -4   4  19      166.21      147.66     26.08 o 
  -3   4  19       89.83      102.67     28.45 o 
  -2   4  19       13.11       23.86     29.10 o 
  -1   4  19       52.23       84.17     21.66 o 
   0   4  19        0.13       -7.42     14.65 o 
   1   4  19        4.17       -3.78     15.69 o 
   2   4  19       51.22       63.44     22.14 o 
 -13   0  20        0.04      -12.79     17.91 o 
 -12   0  20       52.71      110.15     30.48 o 
 -11   0  20       39.97       55.60     44.72 o 
 -10   0  20        0.29      -21.01     22.96 o 
  -9   0  20       23.10       -3.86     18.25 o 
  -8   0  20       43.46       44.00     27.65 o 
  -7   0  20      866.88      824.92     60.03 o 
  -6   0  20      892.15      877.64     57.78 o 
  -5   0  20        4.22       49.90     22.98 o 
  -4   0  20      398.71      372.30     42.83 o 
  -3   0  20     2561.56     2450.12     85.44 o 
  -2   0  20      410.60      472.20     87.34 o 
  -1   0  20        5.18       -9.06     20.42 o 
   0   0  20       32.16        9.07     14.18 o 
   1   0  20        0.40       26.98     16.80 o 
   2   0  20      539.85      510.43     72.30 o 
   3   0  20      689.24      566.23     49.56 o 
   4   0  20       13.31       22.45     19.22 o 
   5   0  20        5.59      -13.20     16.65 o 
   6   0  20      148.10      234.59     43.64 o 
   7   0  20       15.79        7.25     20.86 o 
   8   0  20       19.09      101.00     42.02 o 
   9   0  20        3.88       55.69     36.38 o 
 -13   1  20        5.44        9.26     14.99 o 
 -12   1  20       24.43       35.81     15.34 o 
 -11   1  20       20.32       16.85     14.17 o 
 -10   1  20        2.59       12.96     13.29 o 
  -9   1  20        0.64       -7.53     14.88 o 
  -8   1  20       13.84       19.54     13.91 o 
  -7   1  20       39.03       23.71     14.62 o 
  -6   1  20       93.25       85.59     18.87 o 
  -5   1  20      829.22      817.90     39.45 o 
  -4   1  20       28.99       32.44     14.46 o 
  -3   1  20      270.88      257.76     25.73 o 
  -2   1  20      120.27      151.90     27.54 o 
  -1   1  20       24.43       16.98     18.53 o 
   0   1  20       34.42       33.41     17.54 o 
   1   1  20        2.87       -3.48     13.30 o 
   2   1  20       20.40       12.48     15.38 o 
   3   1  20        3.66      -19.01     17.87 o 
   4   1  20       51.61       20.95     16.99 o 
   5   1  20       15.09       26.13     18.52 o 
   6   1  20        0.02       -5.48     15.65 o 
   7   1  20       10.16      -12.47     15.40 o 
   8   1  20       53.39       50.67     20.84 o 
   9   1  20       12.38        1.59     18.25 o 
 -12   2  20        1.87        9.05     18.03 o 
 -11   2  20        8.26       16.64     16.67 o 
 -10   2  20       83.39      119.54     24.46 o 
  -9   2  20       99.59      121.43     27.06 o 
  -8   2  20        3.14        9.53     20.40 o 
  -7   2  20       73.83       69.41     21.87 o 
  -6   2  20      114.84      111.51     30.02 o 
  -5   2  20        5.56       -0.56     19.62 o 
  -4   2  20       10.79       17.91     17.03 o 
  -3   2  20       77.63      111.23     25.82 o 
  -2   2  20       15.57       44.69     20.15 o 
  -1   2  20      407.57      435.72     42.52 o 
   0   2  20       16.98       17.70     16.51 o 
   1   2  20       16.73       34.45     14.98 o 
   2   2  20       77.59       87.36     18.80 o 
   3   2  20        7.09       -8.81     13.43 o 
   4   2  20        0.98       27.50     16.57 o 
   5   2  20        0.87      -19.25     12.84 o 
   6   2  20        0.01       18.37     18.14 o 
   7   2  20       12.67        3.59     16.92 o 
   8   2  20       23.89       11.74     16.16 o 
  -9   3  20        0.74       10.01     18.88 o 
  -8   3  20       21.97       31.23     24.76 o 
  -7   3  20       11.07       13.90     15.73 o 
  -6   3  20       44.97       51.93     19.82 o 
  -5   3  20       52.42       50.04     21.71 o 
  -4   3  20        1.89       31.11     25.61 o 
  -3   3  20        8.52       -5.33     16.19 o 
  -2   3  20        6.10       18.75     18.88 o 
  -1   3  20       29.96       16.36     14.26 o 
   0   3  20        0.17        7.09     35.72 o 
   1   3  20       13.53       43.28     20.47 o 
   2   3  20       38.96       42.32     17.53 o 
   3   3  20       12.73       14.58     14.20 o 
   4   3  20        3.49       30.62     23.62 o 
   5   3  20        1.12       25.49     30.16 o 
  -4   4  20       89.31       73.92     22.43 o 
  -3   4  20       13.34       44.32     17.83 o 
  -2   4  20       18.29        7.05     14.56 o 
  -1   4  20       20.06       19.94     15.35 o 
   0   4  20       21.13       18.03     25.08 o 
 -12   1  21        1.33        4.63     13.11 o 
 -11   1  21       51.35       71.36     18.71 o 
 -10   1  21       12.23        9.60     16.66 o 
  -9   1  21       19.70       23.76     13.25 o 
  -8   1  21      252.93      224.46     26.13 o 
  -7   1  21      177.26      182.08     24.32 o 
  -6   1  21       21.88       14.45     14.23 o 
  -5   1  21      677.21      711.79     39.70 o 
  -4   1  21      270.85      271.59     38.42 o 
  -3   1  21       18.41       16.81     18.38 o 
  -2   1  21        9.40        6.91     16.62 o 
  -1   1  21      101.47      109.20     25.86 o 
   0   1  21      223.90      243.67     33.32 o 
   1   1  21       36.32       37.18     18.08 o 
   2   1  21      159.00      122.70     27.06 o 
   3   1  21        6.30       17.52     16.47 o 
   4   1  21       11.88       -1.38     14.44 o 
   5   1  21       32.89       41.95     18.70 o 
   6   1  21       24.84       24.67     17.19 o 
   7   1  21        5.32       22.64     17.41 o 
   8   1  21       42.32        9.50     22.39 o 
 -11   2  21        6.18      -14.99     13.77 o 
 -10   2  21        1.46        0.02     15.53 o 
  -9   2  21        0.53       20.18     17.93 o 
  -8   2  21        4.19       -2.78     15.92 o 
  -7   2  21        5.26       22.13     17.08 o 
  -6   2  21       11.51      -12.84     14.15 o 
  -5   2  21       33.98       46.10     20.26 o 
  -4   2  21       18.42       21.49     17.69 o 
  -3   2  21        0.01      -12.04     14.58 o 
  -2   2  21       21.26       32.05     18.51 o 
  -1   2  21        3.46      -21.84     14.56 o 
   0   2  21       10.13       39.89     20.47 o 
   1   2  21       33.15       44.39     15.11 o 
   2   2  21       28.31       37.37     15.86 o 
   3   2  21        0.94        6.56     14.79 o 
   4   2  21       39.56       65.43     21.16 o 
   5   2  21        0.17      -12.06     13.16 o 
   6   2  21        0.00      -22.39     14.92 o 
   7   2  21        0.05       -2.46     15.96 o 
  -8   3  21       26.22        2.69     22.01 o 
  -7   3  21        1.30       16.45     15.22 o 
  -6   3  21        1.59        0.44     17.37 o 
  -5   3  21        9.45       15.79     16.91 o 
  -4   3  21       77.46      116.42     26.51 o 
  -3   3  21        0.27      -22.91     15.27 o 
  -2   3  21       15.92       10.81     25.73 o 
  -1   3  21       10.39      -12.34     12.34 o 
   0   3  21        0.75        8.86     14.26 o 
   1   3  21        0.01      -11.06     21.09 o 
   2   3  21        0.85       16.36     11.97 o 
   3   3  21        4.38       -6.04     14.19 o 
   4   3  21       11.43        2.59     15.97 o 
 -12   0  22       33.90       13.10     22.35 o 
 -11   0  22        2.99       20.08     19.45 o 
 -10   0  22        0.01       46.19     22.09 o 
  -9   0  22      288.43      248.87     40.03 o 
  -8   0  22      209.85      179.65     39.23 o 
  -7   0  22      336.06      341.82     45.63 o 
  -6   0  22     1188.28     1126.25     68.74 o 
  -5   0  22       38.09        4.73     19.51 o 
  -4   0  22       18.82        9.70     18.27 o 
  -3   0  22      175.24      180.83     34.79 o 
  -2   0  22       23.25       12.66     22.06 o 
  -1   0  22        0.20       38.45     37.16 o 
   0   0  22      240.37      269.58     37.33 o 
   1   0  22      209.08      199.39     33.64 o 
   2   0  22        0.08       14.74     16.97 o 
   3   0  22        7.90      -21.32     15.41 o 
   4   0  22        1.58       15.62     30.24 o 
   5   0  22       28.47       56.08     38.34 o 
   6   0  22       13.10       32.81     32.81 o 
   7   0  22       14.72       24.33     33.87 o 
 -11   1  22       13.35       14.54     14.55 o 
 -10   1  22      134.23      160.80     23.78 o 
  -9   1  22      106.30      150.37     23.46 o 
  -8   1  22       98.46       88.25     23.62 o 
  -7   1  22       34.69        4.96     14.00 o 
  -6   1  22        2.86        7.83     17.72 o 
  -5   1  22        0.50       -0.70     14.92 o 
  -4   1  22       90.03       80.33     24.10 o 
  -3   1  22       27.81        7.94     17.89 o 
  -2   1  22        9.97       10.85     16.92 o 
  -1   1  22      116.58      111.69     25.85 o 
   0   1  22      189.22      163.52     27.34 o 
   1   1  22       20.30        4.80     15.65 o 
   2   1  22       37.38       17.84     17.68 o 
   3   1  22       46.49       53.23     19.89 o 
   4   1  22        5.16       16.44     16.91 o 
   5   1  22        0.35       -9.26     13.63 o 
   6   1  22       26.35       50.19     17.69 o 
   7   1  22        0.42        5.40     16.34 o 
 -10   2  22       29.77      -11.37     18.87 o 
  -9   2  22      125.34       76.21     24.23 o 
  -8   2  22      107.98      136.06     27.77 o 
  -7   2  22        0.31       -3.86     16.86 o 
  -6   2  22        1.99        6.79     16.04 o 
  -5   2  22        9.26       19.44     18.91 o 
  -4   2  22        5.29       18.58     17.08 o 
  -3   2  22        3.91       10.08     15.73 o 
  -2   2  22        1.40        5.19     16.66 o 
  -1   2  22        0.00       39.71     23.73 o 
   0   2  22       78.27       70.47     20.69 o 
   1   2  22        1.44       21.21     15.03 o 
   2   2  22        6.41       22.46     15.09 o 
   3   2  22        0.10        9.06     15.70 o 
   4   2  22       21.99       40.83     19.92 o 
   5   2  22       34.11       19.46     36.38 o 
   6   2  22       30.74       88.29     24.98 o 
  -7   3  22        6.55       17.32     17.99 o 
  -6   3  22        0.05        0.51     16.36 o 
  -5   3  22        3.12       16.69     16.50 o 
  -4   3  22       58.31       65.92     21.59 o 
  -3   3  22       15.60       10.79     16.12 o 
  -2   3  22       12.57        5.49     18.87 o 
  -1   3  22       16.26       21.75     15.26 o 
   0   3  22       11.61       40.19     36.13 o 
   1   3  22       12.97       19.31     13.21 o 
   2   3  22       11.88       43.64     17.22 o 
   3   3  22        0.20       -0.95     15.18 o 
 -10   1  23       37.45       27.38     13.98 o 
  -9   1  23       23.75       20.92     16.14 o 
  -8   1  23      146.83      109.32     26.46 o 
  -7   1  23        4.44       13.34     27.75 o 
  -6   1  23       43.91       23.93     19.84 o 
  -5   1  23       85.03       93.02     24.86 o 
  -4   1  23       46.27       46.97     19.92 o 
  -3   1  23      134.72      156.30     28.04 o 
  -2   1  23       30.69       39.73     19.18 o 
  -1   1  23       13.77       16.67     21.23 o 
   0   1  23        8.41       24.81     16.56 o 
   1   1  23        5.07      -15.07     32.00 o 
   2   1  23        8.37       22.67     17.08 o 
   3   1  23        0.63       -0.50     15.24 o 
   4   1  23       27.24       43.75     18.80 o 
   5   1  23        2.31       12.85     18.61 o 
   6   1  23       21.72       23.83     19.16 o 
  -9   2  23       11.05       43.41     19.29 o 
  -8   2  23        3.40       19.92     20.87 o 
  -7   2  23       24.50       24.73     19.27 o 
  -6   2  23        0.38       20.40     17.30 o 
  -5   2  23       15.35       12.07     18.33 o 
  -4   2  23       24.14       53.80     20.81 o 
  -3   2  23        4.01      -17.35     14.72 o 
  -2   2  23       93.24      116.56     26.57 o 
  -1   2  23       30.26       40.05     17.28 o 
   0   2  23        0.58       -0.14     18.09 o 
   1   2  23        1.76        6.39     27.05 o 
   2   2  23        5.80        7.26     13.91 o 
   3   2  23        0.19       13.39     16.17 o 
   4   2  23        3.36       -8.43     16.49 o 
  -5   3  23        0.48       17.31     20.51 o 
  -4   3  23        8.37       28.81     18.42 o 
  -3   3  23       13.57       27.43     17.25 o 
  -2   3  23        2.72       38.82     23.85 o 
  -1   3  23        0.31        0.69     28.95 o 
   0   3  23       18.62       -1.56     13.27 o 
   1   3  23        1.61        5.18     15.81 o 
 -10   0  24       55.80       20.86     22.48 o 
  -9   0  24       43.30       67.40     28.07 o 
  -8   0  24      123.16      135.19     30.75 o 
  -7   0  24        0.17       34.58     20.07 o 
  -6   0  24      142.82      163.01     43.55 o 
  -5   0  24       63.03      111.00     29.41 o 
  -4   0  24      115.38      104.58     28.83 o 
  -3   0  24        1.91        5.64     22.13 o 
  -2   0  24        0.25       -0.94     20.55 o 
  -1   0  24       73.02       53.13     20.40 o 
   0   0  24        0.26       42.41     37.44 o 
   1   0  24        0.85       -7.31     29.07 o 
   2   0  24        3.49       60.32     34.04 o 
   3   0  24       63.60      123.88     49.66 o 
   4   0  24        2.25      -12.67     26.56 o 
   5   0  24       15.71        3.68     26.06 o 
  -9   1  24        7.52        2.89     15.26 o 
  -8   1  24       78.16       68.05     31.34 o 
  -7   1  24        0.35       34.68     17.18 o 
  -6   1  24        7.24       22.29     16.03 o 
  -5   1  24        0.41      -22.86     15.24 o 
  -4   1  24        1.47       19.11     15.99 o 
  -3   1  24        8.61       17.53     17.21 o 
  -2   1  24       99.13       89.74     22.98 o 
  -1   1  24        4.83       13.49     14.19 o 
   0   1  24        2.38        9.89     16.65 o 
   1   1  24       12.15       30.35     17.41 o 
   2   1  24        8.10       17.20     16.14 o 
   3   1  24        5.97       12.01     19.40 o 
   4   1  24       24.43        0.06     16.70 o 
   5   1  24        0.26       10.24     16.97 o 
  -8   2  24       16.20       15.92     15.88 o 
  -7   2  24       30.36       63.40     19.97 o 
  -6   2  24        4.33       23.48     17.35 o 
  -5   2  24        2.37       -9.01     14.18 o 
  -4   2  24        7.47        6.87     16.65 o 
  -3   2  24       35.64       28.21     16.53 o 
  -2   2  24       18.08       22.36     15.11 o 
  -1   2  24       13.60       29.95     14.42 o 
   0   2  24       21.25       27.70     15.79 o 
   1   2  24       37.45       46.41     18.15 o 
   2   2  24        3.34       15.22     16.00 o 
   3   2  24        5.45      -11.65     14.03 o 
  -8   1  25       32.41       35.58     25.13 o 
  -7   1  25        4.89        5.82     14.73 o 
  -6   1  25       18.25       53.22     18.76 o 
  -5   1  25        0.17       -1.52     25.24 o 
  -4   1  25        4.24       37.47     17.52 o 
  -3   1  25        6.81        7.39     14.83 o 
  -2   1  25       12.61        3.05     14.01 o 
  -1   1  25        5.07       39.83     16.83 o 
   0   1  25        2.58       34.67     17.17 o 
   1   1  25        2.91       -3.08     14.00 o 
   2   1  25        0.00       -8.22     17.59 o 
   3   1  25        5.29       13.26     16.50 o 
  -6   2  25       23.05       18.36     20.72 o 
  -5   2  25       70.04       78.93     21.94 o 
  -4   2  25        2.22      -13.13     14.88 o 
  -3   2  25       28.43       70.91     20.40 o 
  -2   2  25        4.80       13.21     17.07 o 
  -1   2  25       44.66       23.52     17.96 o 
   0   2  25       32.84       60.17     16.51 o 
   1   2  25       14.70       42.16     17.26 o 
  -7   0  26        9.45       40.87     34.07 o 
  -6   0  26       39.49       81.64     36.66 o 
  -5   0  26       20.20       79.01     34.26 o 
  -4   0  26        4.30        0.78     32.70 o 
  -3   0  26        1.01        6.92     32.42 o 
  -2   0  26       50.39       25.05     27.96 o 
  -1   0  26        2.98       -0.84     29.13 o 
   0   0  26        0.25       62.05     35.60 o 
   1   0  26       35.56       61.77     31.47 o 
   2   0  26       26.42       72.54     37.50 o 
  -6   1  26        6.33      -12.94     16.02 o 
  -5   1  26       22.08        4.01     46.19 o 
  -4   1  26       29.78       64.94     23.77 o 
  -3   1  26        1.92       37.98     18.00 o 
  -2   1  26       20.82       57.56     42.52 o 
  -1   1  26        0.03       29.95     17.80 o 
   0   1  26       11.32       13.56     16.11 o 
   1   1  26        5.49       33.06     31.93 o 
                                                 
